# Supplementary material for: Predictive model for coronavirus disease 2019 severity based on blood biomarkers: a retrospective study
Source: Front Med (Lausanne). 2025 Aug 8;12:1597082. doi: 10.3389/fmed.2025.1597082 (PMC12370689; doi:10.3389/fmed.2025.1597082)
Supplement: Supplementary file 5 [file Table_2.XLSX]

## Sheet: Sheet1
ID	AGE	GENDER	Cough	Muscleaches	Sorethroat	SOB	Diarrhea	Lossofappetite	CRP	wbc	NE	LY	EO	PLT	NLR	PLR	Criticalgroups
1	16	1	1	0	0	0	0	0	82.24	18.36	14.65	2.31	0	130	6.34	56.28	0
2	18	1	0	0	0	0	0	0	1.7	8.06	5.43	2.22	0.1	295	2.45	132.88	0
3	21	1	1	1	1	0	1	0	11.42	4.11	1.88	1.36	0.25	246	1.38	180.88	0
4	23	1	1	1	0	0	1	0	119.36	10.72	9.59	0.54	0.1	172	17.76	318.52	0
5	25	1	1	0	0	0	0	0	2.33	5.16	1.55	2.64	0.06	249	0.59	94.32	0
6	25	2	0	0	0	0	1	0	17.17	4.22	1.78	2.06	0.05	323	0.86	156.8	0
7	25	1	1	0	1	0	0	0	30.15	9.79	7.56	1.49	0.03	251	5.07	168.46	0
8	26	1	1	0	0	0	0	0	38.39	9.16	6.9	1.57	0.07	205	4.39	130.57	0
9	27	2	1	0	0	0	0	0	38	7.15	3.66	2.25	0.24	171	1.63	76	0
10	28	2	1	0	1	1	0	0	8.14	4.56	2.31	1.66	0.02	148	1.39	89.16	0
11	28	2	1	0	1	0	0	0	18.88	6.24	4.14	1.45	0.14	126	2.86	86.9	0
12	30	1	1	1	1	0	0	1	7.97	6.42	4.08	1.51	0.11	187	2.7	123.84	0
13	32	2	0	0	0	0	0	0	19.8	9.03	6.89	1.25	0	213	5.51	170.4	0
14	34	2	1	0	0	0	0	0	0.45	8.03	6.97	0.58	0.01	186	12.02	320.69	0
15	35	2	1	1	1	0	0	0	1.62	6.7	2.98	3.3	0.07	203	0.9	61.52	0
16	35	2	1	0	1	0	0	0	7.48	3.56	1.77	1.45	0.06	178	1.22	122.76	0
17	36	1	1	0	0	0	0	0	24.31	7.34	4.6	1.94	0.29	229	2.37	118.04	0
18	37	2	1	0	1	0	0	0	1.47	6.14	4.27	1.34	0.05	242	3.19	180.6	0
19	37	2	1	0	1	0	0	0	12.76	4.52	2.9	1.13	0.02	172	2.57	152.21	0
20	39	1	1	1	0	0	0	0	1.74	7.44	4.53	2.27	0.09	211	2	92.95	0
21	39	2	1	0	0	0	0	0	16.69	5.12	3.57	1.07	0.08	124	3.34	115.89	0
22	40	1	1	0	1	0	0	0	4.17	5.11	2.84	1.66	0.03	174	1.71	104.82	0
23	44	1	1	0	0	0	0	0	104.83	6.37	4.34	1.73	0.01	178	2.51	102.89	0
24	46	2	1	0	1	0	0	0	63.86	7.27	5.65	1.18	0.11	210	4.79	177.97	0
25	47	1	1	1	1	0	0	0	38	6.66	4.17	2.12	0.03	263	1.97	124.06	0
26	48	2	1	0	1	0	0	0	68.48	11.72	8.12	2.1	0.07	244	3.87	116.19	0
27	49	1	1	0	0	0	0	0	16.51	6.36	4.5	1.31	0.04	119	3.44	90.84	0
28	49	2	0	1	0	0	0	0	17.01	4.98	3.04	1.43	0.29	228	2.13	159.44	0
29	50	1	0	0	1	0	0	0	19.38	6.4	5.04	0.85	0.04	117	5.93	137.65	0
30	50	1	1	0	1	0	0	0	34.62	4.36	1.68	2.31	0	64	0.73	27.71	0
31	52	2	1	0	0	0	0	0	1.17	6.76	4.07	1.92	0.2	235	2.12	122.4	0
32	53	1	1	0	0	0	0	0	3.42	6.88	4.57	1.61	0.12	226	2.84	140.37	0
33	54	2	0	0	0	0	0	0	3.26	7.55	4.35	2.68	0.1	245	1.62	91.42	0
34	54	1	1	0	0	0	0	0	24.38	6.61	4.21	1.69	0.05	136	2.49	80.47	0
35	54	1	1	0	1	0	0	0	60.24	7.75	5.47	1.78	0.02	113	3.07	63.48	0
36	55	1	0	0	0	0	0	0	7.18	10.43	8.66	0.91	0.06	220	9.52	241.76	0
37	56	1	0	0	0	0	0	0	0.7	6.96	4.2	2.21	0.14	233	1.9	105.43	0
38	56	2	0	0	0	0	0	0	2.67	2.19	1.33	0.79	0.02	92	1.68	116.46	0
39	56	2	1	1	1	0	0	0	17.74	3.99	2.62	0.93	0.06	119	2.82	127.96	0
40	56	2	1	0	0	0	0	0	21.93	8.05	5.8	1.72	0.01	159	3.37	92.44	0
41	56	2	1	0	0	0	0	0	69.3	10.53	8.87	1.11	0.06	226	7.99	203.6	0
42	59	1	1	0	0	0	0	0	37.35	6.93	3.92	2.4	0.1	155	1.63	64.58	0
43	60	2	1	0	0	0	0	0	14.18	3.07	2.17	0.7	0.02	70	3.1	100	0
44	61	1	1	0	0	1	0	0	5.85	10.15	6.77	2.56	0.09	258	2.64	100.78	0
45	61	2	1	0	0	0	0	0	8.8	8.8	5.2	2.75	0.28	283	1.89	102.91	0
46	61	1	1	0	0	0	0	0	18.97	7.2	4.45	1.84	0.11	156	2.42	84.78	0
47	61	2	1	0	1	0	0	0	130.95	11.87	10.08	0.6	0.5	121	16.8	201.67	0
48	62	1	0	0	0	0	0	0	0.2	7.09	3.83	2.61	0.16	206	1.47	78.93	0
49	62	1	1	0	1	0	0	0	23.3	3.37	2.44	0.7	0.01	63	3.49	90	0
50	62	1	1	1	1	1	0	0	82.72	6.82	5.6	0.45	0.01	91	12.44	202.22	0
51	63	1	1	0	0	0	0	0	8.58	5.85	4.45	0.93	0.05	165	4.78	177.42	0
52	63	1	1	0	0	1	0	0	19.36	13.29	9.77	2.78	0.05	217	3.51	78.06	0
53	64	2	1	0	0	0	0	0	5.31	9.07	6.23	2.2	0.04	300	2.83	136.36	0
54	64	1	1	0	1	0	0	0	19.98	4.12	2.54	0.99	0.03	107	2.57	108.08	0
55	64	1	1	0	1	0	0	0	24.32	4.1	2.71	1	0.01	105	2.71	105	0
56	65	2	0	0	0	1	0	0	6.48	6	3.15	2.26	0.08	206	1.39	91.15	0
57	65	1	1	0	0	0	0	0	19.4	9.22	5.63	2.83	0.41	115	1.99	40.64	0
58	65	1	0	0	0	0	0	0	22.84	5.75	4.4	0.82	0.07	162	5.37	197.56	0
59	66	2	0	0	0	0	0	0	3.15	6.19	4.33	1.21	0.02	198	3.58	163.64	0
60	66	2	1	0	1	0	0	0	6.25	7.96	5.48	1.8	0.15	316	3.04	175.56	0
61	66	2	1	0	0	0	0	0	21.84	3.79	2.18	1.27	0	102	1.72	80.31	0
62	66	1	1	1	0	1	0	0	35.16	4.47	3.75	0.35	0	207	10.71	591.43	0
63	67	2	1	0	0	1	1	0	5.43	6.69	5.62	0.77	0.1	167	7.3	216.88	0
64	67	1	1	0	0	0	0	0	12.44	5.3	3.55	1.31	0.04	92	2.71	70.23	0
65	67	1	1	0	1	0	0	0	15.14	7.65	5.82	1.42	0.03	128	4.1	90.14	0
66	67	2	1	0	0	0	0	0	38	6.69	3.63	2.58	0.08	333	1.41	129.07	0
67	67	1	1	0	0	0	0	0	136.07	12.28	9.75	1.49	0.01	137	6.54	91.95	0
68	68	2	0	0	0	0	0	0	6.11	4.8	2.81	1.49	0.01	151	1.89	101.34	0
69	68	1	0	0	0	0	0	0	9.53	5.8	5.1	0.49	0.02	93	10.41	189.8	0
70	68	1	0	0	0	0	0	0	17.74	3.07	1.77	1.07	0	100	1.65	93.46	0
71	68	2	1	1	0	0	0	0	54.16	6.25	4.84	0.98	0.06	121	4.94	123.47	0
72	68	1	1	1	1	1	0	0	100.7	15.71	12.71	1.9	0	152	6.69	80	0
73	69	2	1	0	1	0	0	0	11.65	5.19	3.16	1.62	0.04	188	1.95	116.05	0
74	69	1	1	0	1	0	0	0	26.48	5.83	4.02	0.99	0.08	134	4.06	135.35	0
75	69	1	1	0	0	0	0	0	43.33	3.99	3.02	0.66	0.09	81	4.58	122.73	0
76	69	1	1	0	0	0	0	0	63.17	5.89	3.67	1.68	0.05	158	2.18	94.05	0
77	69	1	1	0	0	0	0	0	63.25	8.04	6.66	1.14	0	83	5.84	72.81	0
78	69	1	0	0	0	0	0	0	76.96	5.39	3.63	0.99	0.14	245	3.67	247.47	0
79	70	1	0	0	0	0	0	0	4.57	7.22	5.21	0.99	0.13	215	5.26	217.17	0
80	70	2	1	0	0	0	0	0	15.88	8.18	5.95	1.31	0.13	241	4.54	183.97	0
81	70	2	1	0	1	0	0	0	16.74	6.28	3.84	1.76	0.06	171	2.18	97.16	0
82	70	1	0	0	0	0	0	0	21.21	3	1.76	0.99	0.01	75	1.78	75.76	0
83	70	2	1	1	1	0	0	0	39.84	8.5	6.98	1.06	0.02	215	6.58	202.83	0
84	70	1	1	0	0	0	0	0	51.29	5.57	3.95	1.05	0.08	227	3.76	216.19	0
85	70	2	1	0	1	0	0	0	239.63	11.51	9.75	0.9	0.03	145	10.83	161.11	0
86	71	2	1	0	1	0	0	0	41.25	5.64	3.74	1.49	0.02	215	2.51	144.3	0
87	72	1	1	1	1	0	0	0	0.21	10.15	7.12	2.22	0.17	166	3.21	74.77	0
88	72	1	1	0	1	0	0	0	57.06	7.03	5.27	1.2	0.01	96	4.39	80	0
89	72	1	0	1	0	0	0	0	70.46	5.25	3.63	1.12	0.13	108	3.24	96.43	0
90	72	1	1	0	1	0	0	0	162.44	13.03	10.96	1.62	0.01	172	6.77	106.17	0
91	73	1	1	1	0	1	0	0	33.63	6.07	3.91	1.24	0.02	116	3.15	93.55	0
92	73	1	1	0	0	0	0	1	52.61	3.83	2.52	0.81	0.03	218	3.11	269.14	0
93	74	2	1	0	0	1	0	0	11.95	4.42	2.57	1.41	0.02	168	1.82	119.15	0
94	74	1	1	0	1	0	0	0	28.39	5.28	3.47	1	0.02	187	3.47	187	0
95	74	1	1	0	0	0	0	0	31.35	6.23	4.49	1.35	0.04	146	3.33	108.15	0
96	74	1	1	0	0	1	0	0	40.51	8.71	6.02	2.03	0.06	199	2.97	98.03	0
97	75	2	1	0	0	1	0	0	2.66	8.94	5.17	3.23	0.08	147	1.6	45.51	0
98	75	2	0	0	0	0	0	0	2.93	8.36	6.35	1.6	0	159	3.97	99.38	0
99	76	1	1	0	1	1	0	0	18.56	3.68	2.14	0.99	0.01	127	2.16	128.28	0
100	76	1	1	0	1	0	0	0	33.3	5.61	3.29	1.65	0.05	152	1.99	92.12	0
101	76	2	1	0	1	0	0	0	34.68	5.15	4.11	0.67	0.01	157	6.13	234.33	0
102	76	1	1	0	0	0	0	1	41.99	5.33	4.08	1.02	0.01	100	4	98.04	0
103	76	1	1	0	0	0	0	0	58.8	8.31	5.44	2.31	0.02	153	2.35	66.23	0
104	76	2	1	0	0	0	0	0	78.16	5.39	4.35	0.66	0.01	182	6.59	275.76	0
105	76	1	1	0	1	1	0	0	87.08	7.31	5.79	1.01	0.04	179	5.73	177.23	0
106	77	1	1	1	1	0	0	0	11.38	4	2.76	0.88	0	139	3.14	157.95	0
107	77	1	0	0	1	1	0	0	153.28	5.18	4.29	0.42	0.09	93	10.21	221.43	0
108	78	2	1	1	0	0	0	0	29.35	7.65	5.21	1.94	0.06	195	2.69	100.52	0
109	78	2	1	0	1	0	0	0	91.72	10.64	9.5	0.77	0.02	209	12.34	271.43	0
110	78	1	1	0	0	0	0	0	120.7	5.64	4.48	0.93	0	91	4.82	97.85	0
111	79	1	1	0	0	0	0	0	3.26	6.19	4.44	1.31	0.01	96	3.39	73.28	0
112	81	2	1	0	0	0	1	0	8.21	4.95	2.81	1.74	0.01	115	1.61	66.09	0
113	81	1	1	0	0	1	0	0	123.31	5.24	4.17	0.66	0.1	242	6.32	366.67	0
114	82	2	1	0	0	0	0	0	59.8	7.56	5.82	1.29	0.06	300	4.51	232.56	0
115	82	1	1	0	0	0	0	0	82.61	7.66	6.52	0.79	0.03	225	8.25	284.81	0
116	83	1	1	0	1	0	0	0	13.14	5.94	3.7	1.46	0	132	2.53	90.41	0
117	83	2	0	0	0	0	0	0	43.03	6.33	5.01	0.73	0.04	247	6.86	338.36	0
118	83	2	1	0	1	1	0	0	129.14	11.16	9.99	0.62	0.01	95	16.11	153.23	0
119	84	2	1	0	1	0	0	0	78.6	7.33	5.56	1.38	0.01	159	4.03	115.22	0
120	85	2	1	0	0	0	0	0	30.48	7.09	4.45	2.03	0.03	149	2.19	73.4	0
121	86	1	1	0	0	0	0	0	25.16	6.17	4.68	1.09	0.01	97	4.29	88.99	0
122	87	1	1	0	0	0	0	0	2.38	9.71	9.23	0.29	0.01	117	31.83	403.45	0
123	87	1	1	0	0	0	0	0	6.03	4.6	3.63	0.57	0.04	107	6.37	187.72	0
124	88	1	1	0	1	0	0	0	27.07	6.16	4.57	1.11	0.1	127	4.12	114.41	0
125	88	1	1	0	0	0	0	0	33.89	5.5	4.11	0.88	0.04	97	4.67	110.23	0
126	88	1	1	0	1	0	0	0	40.99	4.62	3.05	1.1	0	163	2.77	148.18	0
127	88	2	1	0	1	0	0	0	41.68	11.08	9.9	0.83	0.01	153	11.93	184.34	0
128	89	2	1	1	0	1	0	0	3.39	6.3	5.42	0.38	0.06	134	14.26	352.63	0
129	89	1	1	0	0	0	0	0	6.17	6.01	4.67	0.84	0.08	147	5.56	175	0
130	89	1	1	0	0	0	1	0	9.31	5.08	3.54	1.09	0.01	117	3.25	107.34	0
131	89	2	1	0	0	0	0	0	11.88	6.35	4.74	0.92	0.01	90	5.15	97.83	0
132	89	2	1	0	0	0	0	0	71.21	1.77	1.03	0.6	0	134	1.72	223.33	0
133	90	2	1	0	1	0	0	0	10.42	7	5.98	0.71	0.01	112	8.42	157.75	0
134	90	1	1	0	0	0	0	0	49.41	3.75	3.06	0.36	0	106	8.5	294.44	0
135	91	2	0	0	0	0	0	1	4.61	10.72	8.72	1.2	0.08	254	7.27	211.67	0
136	91	1	1	0	0	0	0	0	37.89	5.16	2.59	2	0.02	136	1.3	68	0
137	92	2	1	0	1	0	0	0	58.46	5.59	3.44	1.33	0.08	218	2.59	163.91	0
138	93	1	1	0	0	0	0	1	11.6	7.29	4.38	2.02	0.26	214	2.17	105.94	0
139	96	1	1	0	0	0	0	0	32.6	5.26	2.97	1.94	0.01	75	1.53	38.66	0
140	14	2	0	0	0	0	0	0	0.73	7.18	5.5	1.21	0.04	148	4.55	122.31	0
141	15	1	0	0	0	0	0	0	19	7.2	4.11	2.33	0.05	218	1.76	93.56	0
142	15	2	1	0	1	0	0	0	31.83	8.3	5.49	1.63	0.17	131	3.37	80.37	0
143	16	1	1	0	1	0	0	0	2.79	5.12	2.68	1.69	0.13	125	1.59	73.96	0
144	18	2	0	0	0	0	0	0	1.94	4.91	2.7	1.6	0.03	176	1.69	110	0
145	19	2	0	0	0	0	0	0	0.2	6.77	4.39	1.95	0.02	161	2.25	82.56	0
146	20	1	0	0	0	0	1	0	43.47	9.82	8.39	0.71	0	163	11.82	229.58	0
147	22	1	0	0	0	0	0	0	0.2	8.39	5.55	2.07	0.02	276	2.68	133.33	0
148	22	2	0	0	0	0	0	0	0.2	8.76	6.11	2.15	0.07	203	2.84	94.42	0
149	22	2	1	0	1	0	0	0	0.68	5.4	3.18	1.92	0.04	188	1.66	97.92	0
150	22	1	0	0	0	0	0	0	15.6	5.2	3.19	1.29	0.01	126	2.47	97.67	0
151	23	2	1	0	1	0	0	0	0.26	4.05	1.87	1.92	0.06	247	0.97	128.65	0
152	23	1	0	0	0	0	0	0	3.32	6.35	3.51	1.8	0.6	205	1.95	113.89	0
153	23	1	0	0	0	0	0	0	10.31	7.85	4.72	2.68	0.13	217	1.76	80.97	0
154	24	2	0	0	0	0	0	0	0.2	10.47	6.26	3.18	0.64	257	1.97	80.82	0
155	24	1	1	0	0	0	0	0	0.94	6.91	3.7	2.55	0.2	275	1.45	107.84	0
156	24	1	1	0	1	0	0	0	1.41	6.66	2.7	3.22	0.14	184	0.84	57.14	0
157	24	1	1	0	1	0	0	0	12.81	13.69	10.3	2.08	0.05	159	4.95	76.44	0
158	24	2	1	0	1	0	0	0	38	7.24	4.46	1.98	0.25	346	2.25	174.75	0
159	24	2	1	0	0	0	0	0	65.3	10.61	7.42	1.63	0.03	198	4.55	121.47	0
160	25	2	1	0	1	0	0	0	10.79	5.38	3.1	1.81	0.22	212	1.71	117.13	0
161	25	2	0	0	0	0	0	0	17.78	7.69	4.92	2.19	0.05	207	2.25	94.52	0
162	25	1	0	0	0	0	0	0	23.35	6.88	5.02	0.96	0.49	119	5.23	123.96	0
163	25	2	1	0	1	0	0	0	29.21	6.97	5.1	1.28	0.11	183	3.98	142.97	0
164	26	1	1	0	0	1	0	0	2.75	6.62	3.04	2.85	0.2	285	1.07	100	0
165	26	2	0	0	0	0	0	0	6.46	10.6	8.27	1.67	0.02	103	4.95	61.68	0
166	26	2	0	0	0	0	0	0	10.03	3.92	1.47	2.1	0.09	219	0.7	104.29	0
167	26	2	0	0	1	0	0	0	25.74	6.98	5.7	0.86	0.08	93	6.63	108.14	0
168	27	1	1	0	1	0	0	0	0.2	7.87	3.05	4.08	0.39	204	0.75	50	0
169	28	1	1	0	0	0	0	0	0.2	5.21	2.6	2.22	0.1	186	1.17	83.78	0
170	28	1	1	1	0	0	0	0	0.6	6.76	2.9	3.35	0.05	225	0.87	67.16	0
171	28	1	1	0	1	0	0	0	5.08	6.8	4.04	2.17	0.13	161	1.86	74.19	0
172	28	1	1	0	1	0	0	0	11.44	5.09	2.62	1.83	0.06	131	1.43	71.58	0
173	28	1	0	0	0	0	0	0	23.35	6.76	4.28	1.65	0.09	158	2.59	95.76	0
174	28	1	1	0	1	0	0	0	40.71	9.43	7.12	1.8	0.03	105	3.96	58.33	0
175	28	1	1	0	0	0	0	0	105.97	11.43	8.7	2.02	0.03	218	4.31	107.92	0
176	30	2	1	0	1	0	0	0	8.24	8.6	5.8	2.06	0.36	238	2.82	115.53	0
177	30	2	1	0	0	0	0	0	22.47	5.65	2.92	2.14	0.01	218	1.36	101.87	0
178	30	2	1	0	0	0	0	1	40.15	6.62	3.74	2.21	0.05	173	1.69	78.28	0
179	31	2	0	0	0	0	0	0	0.99	11.02	8.37	2.17	0.14	231	3.86	106.45	0
180	31	2	0	0	0	0	0	0	5.77	3.75	2.26	1.04	0.06	154	2.17	148.08	0
181	32	2	1	0	1	0	0	0	1.33	6.56	3.51	2.49	0.1	188	1.41	75.5	0
182	32	2	0	0	0	0	0	0	5.23	4.54	2.43	1.68	0.02	144	1.45	85.71	0
183	32	1	1	0	1	1	0	0	5.24	10.37	6.76	3.09	0.03	332	2.19	107.44	0
184	32	2	0	0	0	0	0	0	20.25	6.63	5.25	1.05	0.03	146	5	139.05	0
185	32	1	1	0	1	0	0	0	24.69	8.22	6.44	0.95	0.02	129	6.78	135.79	0
186	33	2	1	0	1	0	0	0	18.51	7.21	5.33	1.34	0.03	178	3.98	132.84	0
187	33	2	1	0	1	0	0	0	21.94	7.78	4.23	2.44	0.05	235	1.73	96.31	0
188	34	2	1	0	0	0	0	1	2.38	5.09	2.78	1.69	0.01	160	1.64	94.67	0
189	34	2	1	0	1	0	0	0	4.26	4.76	1.81	2.43	0.05	171	0.74	70.37	0
190	34	1	1	0	1	0	0	0	13.05	4.58	1.9	2.13	0.03	184	0.89	86.38	0
191	34	1	1	0	1	1	0	0	15.74	8.71	5.77	2.27	0.25	246	2.54	108.37	0
192	34	2	0	0	0	0	0	0	26.18	7.46	5.09	1.25	0.01	195	4.07	156	0
193	34	2	1	0	1	0	0	0	52.16	6.98	5.08	1.45	0.03	116	3.5	80	0
194	35	2	0	0	0	0	0	0	0.58	5.24	3.28	1.58	0.13	240	2.08	151.9	0
195	35	1	1	0	0	0	0	0	1.13	8.62	4.16	3.98	0.15	229	1.05	57.54	0
196	35	1	1	0	0	0	0	0	2.02	9.93	6.2	3.09	0.08	291	2.01	94.17	0
197	35	2	1	0	1	0	0	0	36.75	6.7	5.35	1.05	0.01	131	5.1	124.76	0
198	35	2	0	0	0	0	0	0	65.05	10.24	6.9	2.67	0.23	168	2.58	62.92	0
199	36	2	1	0	1	0	0	0	4.08	9.29	4.36	4.28	0.17	258	1.02	60.28	0
200	36	2	1	0	0	0	0	0	4.47	6.9	3.21	3.2	0.12	151	1	47.19	0
201	36	2	1	0	1	0	0	0	13.14	8.56	7.76	0.37	0.12	200	20.97	540.54	0
202	37	1	0	0	0	1	0	0	1.68	9.04	4.4	3.91	0.13	232	1.13	59.34	0
203	38	2	1	1	1	0	0	0	0.33	7.52	4.86	2.03	0.06	256	2.39	126.11	0
204	39	2	1	0	1	0	0	0	9.36	4.14	1.84	1.66	0.07	177	1.11	106.63	0
205	39	2	1	0	0	0	0	0	74.47	10.95	9	0.91	0.07	260	9.89	285.71	0
206	39	2	0	0	0	0	0	0	76.76	10.46	7.42	2.52	0.03	177	2.94	70.24	0
207	39	2	1	0	0	0	0	0	156.23	14.09	11.45	1.49	0.01	189	7.68	126.85	0
208	40	2	1	0	0	1	0	0	0.26	9.44	6.15	2.79	0.12	326	2.2	116.85	0
209	40	1	0	0	1	1	0	0	1.48	7.65	5.22	2	0.15	183	2.61	91.5	0
210	40	2	1	0	0	0	0	0	4.1	6.65	4.68	1.56	0.04	149	3	95.51	0
211	40	1	0	0	0	0	0	0	22.78	4.46	2.47	1.55	0	126	1.59	81.29	0
212	40	1	0	0	0	0	0	0	24.93	4.72	2.93	1.09	0	88	2.69	80.73	0
213	40	2	0	0	0	0	0	0	38.35	9.75	7.79	1.29	0.02	199	6.04	154.26	0
214	40	2	1	0	0	0	0	0	94.7	11.11	9.85	0.83	0.02	111	11.87	133.73	0
215	41	2	0	0	0	0	0	0	0.43	7	4.02	2.51	0.15	269	1.6	107.17	0
216	41	2	1	0	1	0	0	0	0.5	3.87	1.87	1.68	0.17	326	1.11	194.05	0
217	41	2	1	0	0	0	0	0	0.67	8.35	4.38	3.3	0.28	154	1.33	46.67	0
218	41	2	1	0	1	0	0	0	1.14	9.83	7.49	1.92	0.01	264	3.9	137.5	0
219	41	2	0	0	0	0	0	0	8.68	8.78	7.73	1.09	0.04	291	7.09	266.97	0
220	41	1	0	0	0	0	0	0	15.18	10.48	8.1	1.27	0.06	171	6.38	134.65	0
221	42	2	1	0	1	0	0	0	1.23	8.05	4.75	2.69	0.18	227	1.77	84.39	0
222	42	2	1	0	1	0	1	0	1.36	6.63	3.78	2.29	0.11	198	1.65	86.46	0
223	42	1	0	0	0	0	0	0	2.53	9.29	6.15	2.5	0.07	149	2.46	59.6	0
224	42	1	0	0	0	0	0	1	24.78	7.86	6.21	1.17	0	112	5.31	95.73	0
225	43	2	0	0	1	1	0	0	0.2	5.91	3.46	2.05	0.08	242	1.69	118.05	0
226	43	2	1	0	1	0	0	0	3.82	7.86	5.05	1.95	0.31	352	2.59	180.51	0
227	43	2	1	0	1	0	0	0	14.9	5.25	3.74	1.01	0.08	196	3.7	194.06	0
228	44	1	0	0	0	0	1	0	1.2	6.47	3.33	2.48	0.14	252	1.34	101.61	0
229	44	1	1	0	0	0	0	0	2.76	5.37	3.59	1.38	0.08	184	2.6	133.33	0
230	44	2	1	0	1	1	0	0	3.95	5.96	3.45	2.13	0.08	276	1.62	129.58	0
231	44	1	1	0	0	0	0	0	42.97	11.51	8.05	2.01	0.6	166	4	82.59	0
232	44	1	1	0	0	0	0	0	45.44	9.35	6.1	1.81	0.55	192	3.37	106.08	0
233	44	1	1	0	1	0	0	0	126.31	10.22	8.54	1.2	0	102	7.12	85	0
234	45	2	1	1	0	0	0	0	0.27	5.67	3.11	1.93	0.11	212	1.61	109.84	0
235	45	2	1	0	1	0	0	0	2.95	5.34	3.53	1.35	0.04	125	2.61	92.59	0
236	45	1	1	0	1	0	0	0	3.3	8.16	4.65	2.99	0.14	274	1.56	91.64	0
237	45	1	0	0	0	0	0	0	6.97	8.39	6.87	0.91	0.08	149	7.55	163.74	0
238	46	2	0	0	0	0	0	0	4.22	4.91	2.7	1.72	0.15	178	1.57	103.49	0
239	46	2	0	0	0	0	0	0	6.89	12.19	8.54	3.07	0.02	172	2.78	56.03	0
240	46	2	1	0	1	0	0	0	18.08	5.77	3.99	1.12	0.23	334	3.56	298.21	0
241	46	2	1	0	1	0	0	0	53.33	8.95	7.84	0.73	0.01	151	10.74	206.85	0
242	47	1	1	1	1	0	0	0	5.77	11.83	9.86	1.03	0.2	204	9.57	198.06	0
243	47	1	0	0	1	0	0	0	24.21	5.77	4.02	1.24	0.01	121	3.24	97.58	0
244	47	1	1	0	0	0	0	0	124.56	11.15	9.52	1.03	0	125	9.24	121.36	0
245	48	2	1	0	0	1	0	0	1.71	6.03	3.7	1.74	0.06	308	2.13	177.01	0
246	48	2	0	0	0	0	0	0	2.81	6.53	4.07	1.85	0.12	321	2.2	173.51	0
247	48	2	0	0	0	0	0	0	14.54	4.8	3.24	1.2	0.02	143	2.7	119.17	0
248	48	2	1	0	1	0	0	0	69.78	5.88	4.47	1.16	0	202	3.85	174.14	0
249	49	1	1	0	1	0	0	0	43.53	6.99	5.37	1.13	0.08	135	4.75	119.47	0
250	49	2	1	0	1	0	0	0	75.27	6.93	4.78	1.69	0.03	147	2.83	86.98	0
251	49	1	1	0	1	0	0	0	166.45	11.81	9.75	1.19	0.01	121	8.19	101.68	0
252	50	1	1	0	0	1	0	0	2.54	9.56	5.27	3.18	0.54	274	1.66	86.16	0
253	50	1	0	0	0	0	0	0	9.59	3.87	1.99	1.66	0.01	63	1.2	37.95	0
254	50	2	1	0	1	0	0	0	78.71	2.52	1.87	0.48	0.01	61	3.9	127.08	0
255	50	1	0	0	0	0	0	0	143.3	9.55	7.43	1.59	0	140	4.67	88.05	0
256	51	2	1	0	0	1	0	0	0.37	4.12	2.2	1.56	0.07	269	1.41	172.44	0
257	51	1	1	0	0	0	0	0	0.39	11.44	7.6	3.36	0.07	171	2.26	50.89	0
258	51	1	1	0	1	0	0	0	10.25	6.53	4.26	1.68	0.01	139	2.54	82.74	0
259	52	2	1	0	0	0	0	0	0.85	6.38	4.38	1.54	0.11	275	2.84	178.57	0
260	52	1	1	0	0	0	0	0	40.32	6.28	4.85	1.14	0.07	242	4.25	212.28	0
261	52	1	1	0	1	0	0	0	42.76	6.01	4.39	1.18	0.03	113	3.72	95.76	0
262	53	1	0	0	0	0	1	0	1.27	6.1	4.56	1.23	0.09	283	3.71	230.08	0
263	53	1	1	0	1	0	0	0	52.5	4.37	3.01	0.92	0.03	134	3.27	145.65	0
264	54	2	0	0	0	0	0	0	1.36	6.2	3.62	2.16	0.08	240	1.68	111.11	0
265	54	2	1	0	1	0	0	0	4.74	4.31	2.12	1.77	0.04	313	1.2	176.84	0
266	54	1	1	1	0	0	0	0	9.43	9.54	5.75	3.31	0.09	190	1.74	57.4	0
267	54	2	1	0	1	0	0	0	11.28	5.75	2.77	2.29	0.05	159	1.21	69.43	0
268	54	2	1	0	0	1	0	0	14.68	5.15	3.08	1.49	0.08	206	2.07	138.26	0
269	54	2	1	0	1	0	0	0	21.19	4.86	3.22	1.38	0	148	2.33	107.25	0
270	57	2	1	0	1	0	0	0	0.31	3.36	1.83	1.28	0.04	147	1.43	114.84	0
271	57	2	0	0	0	0	0	0	1.63	6.2	3.3	2.49	0.06	218	1.33	87.55	0
272	57	2	1	0	1	0	0	0	10.33	9.15	7.01	1.36	0.12	184	5.15	135.29	0
273	58	1	1	0	0	1	0	0	7.65	8.42	6.08	1.81	0.13	352	3.36	194.48	0
274	58	2	1	0	1	0	0	0	11.36	6.07	3.88	1.66	0.1	219	2.34	131.93	0
275	58	2	1	0	0	1	0	0	21.25	6.87	5.15	1.02	0.01	203	5.05	199.02	0
276	58	1	1	0	1	0	0	0	24.71	5.28	3.02	1.86	0.03	154	1.62	82.8	0
277	59	2	1	0	1	0	0	0	1.14	7.34	3.58	3.29	0.15	223	1.09	67.78	0
278	59	1	1	0	1	1	0	0	5.2	6.48	3.31	2.22	0.08	100	1.49	45.05	0
279	59	1	1	0	0	0	0	0	5.84	6.45	3.23	2.28	0.23	220	1.42	96.49	0
280	59	2	1	0	0	0	0	0	14.39	8.29	5.86	1.97	0.06	198	2.97	100.51	0
281	59	2	1	0	0	0	0	0	25	4.83	2.81	1.76	0.01	72	1.6	40.91	0
282	59	2	0	0	0	0	0	0	51.2	9.18	6.71	1.6	0.05	206	4.19	128.75	0
283	59	1	1	0	1	0	0	0	71.55	10.49	8.78	1.11	0	165	7.91	148.65	0
284	60	1	0	0	0	0	0	0	0.2	8.26	4.69	2.73	0.33	219	1.72	80.22	0
285	60	2	1	0	0	0	0	0	0.87	3.8	1.8	1.28	0.01	168	1.41	131.25	0
286	60	2	1	0	0	0	0	0	2.48	4.06	3.26	0.54	0.01	143	6.04	264.81	0
287	60	1	1	0	1	0	0	0	22.53	6.09	4	1.59	0.02	146	2.52	91.82	0
288	60	2	1	0	1	0	0	0	34.79	4.67	3.2	1	0.06	122	3.2	122	0
289	60	2	1	0	0	0	0	0	38	6.51	3.61	2.36	0.05	192	1.53	81.36	0
290	61	2	1	0	0	1	0	0	3.6	2.86	1.86	0.77	0.02	188	2.42	244.16	0
291	61	2	1	0	1	0	0	0	4.02	8.41	6.15	1.77	0.09	239	3.47	135.03	0
292	61	2	1	0	0	1	0	0	4.32	7.97	4.35	3.2	0.06	327	1.36	102.19	0
293	61	2	1	1	1	0	0	0	13.94	12.14	10.64	1.06	0.05	238	10.04	224.53	0
294	61	1	1	0	0	0	0	0	36.32	6.71	5.48	0.71	0.19	121	7.72	170.42	0
295	61	1	1	0	0	0	0	0	57.13	5.94	4	1.31	0.05	150	3.05	114.5	0
296	61	1	1	0	0	0	0	0	145.99	7.2	5.7	0.91	0	149	6.26	163.74	0
297	62	2	1	0	0	0	0	0	1.31	5.01	2.91	1.61	0.15	177	1.81	109.94	0
298	62	2	1	0	0	0	0	0	2.54	9.09	5.08	3.18	0.33	199	1.6	62.58	0
299	62	1	1	0	0	1	0	0	3.43	6.72	4.26	1.93	0.05	270	2.21	139.9	0
300	62	2	0	0	0	0	0	0	10.9	3.53	2.23	1.01	0.04	141	2.21	139.6	0
301	62	2	1	1	1	0	0	1	14.73	3.86	2.67	0.88	0.01	226	3.03	256.82	0
302	62	1	1	0	1	0	0	0	45	1.53	0.69	0.72	0	44	0.96	61.11	0
303	63	2	1	0	0	0	0	0	2.69	5.17	2.71	2.03	0.11	234	1.33	115.27	0
304	63	1	0	1	0	0	0	0	10.91	5.43	3.25	1.52	0.05	183	2.14	120.39	0
305	63	2	1	0	0	0	1	0	16.07	3.33	2.37	0.68	0.01	102	3.49	150	0
306	63	1	0	0	0	0	0	0	27.66	6.63	4.49	1.41	0.02	142	3.18	100.71	0
307	63	2	1	0	1	0	0	0	33.47	6.04	4.45	1.2	0.08	251	3.71	209.17	0
308	63	1	0	0	0	0	0	0	53.25	5.65	3.57	1.43	0.02	224	2.5	156.64	0
309	63	1	1	0	1	0	0	0	64.81	10.23	7.83	1.41	0.01	93	5.55	65.96	0
310	64	2	1	0	0	0	0	0	8.81	7.92	4.85	2.28	0.38	277	2.13	121.49	0
311	64	1	1	1	1	0	0	0	15.78	6.36	4.64	1.28	0.04	137	3.62	107.03	0
312	64	1	1	0	1	1	0	0	31.47	4.56	1.44	1.79	0	25	0.8	13.97	0
313	64	2	1	0	0	0	0	0	35.46	5.51	3.53	1.47	0.07	238	2.4	161.9	0
314	64	1	1	0	1	0	0	0	42.09	3.16	1.71	1.11	0	141	1.54	127.03	0
315	65	1	1	1	1	0	0	0	1.05	6.76	4.22	2.16	0.03	236	1.95	109.26	0
316	65	1	1	0	1	0	0	0	1.25	7.78	5.42	1.73	0.05	295	3.13	170.52	0
317	65	2	1	0	0	1	0	0	6.11	9.92	8.43	0.68	0.03	234	12.4	344.12	0
318	65	1	1	0	1	0	0	0	25.61	6.05	4.61	1.13	0.02	156	4.08	138.05	0
319	66	1	1	0	0	0	0	0	2.56	6.1	4.82	0.64	0.23	139	7.53	217.19	0
320	66	2	1	0	0	0	0	0	3.57	4.49	2.33	1.82	0.06	166	1.28	91.21	0
321	66	1	1	0	1	0	0	0	18.53	4.04	2.35	1.26	0.01	122	1.87	96.83	0
322	66	2	1	0	1	0	0	0	19.62	7.52	4.15	2.82	0.17	337	1.47	119.5	0
323	66	1	1	0	1	0	0	0	25.89	8.19	5.65	1.18	0	108	4.79	91.53	0
324	66	1	1	0	0	0	0	0	61.01	5.45	3.6	1.32	0.02	151	2.73	114.39	0
325	66	1	1	0	1	0	0	0	77.68	8.41	6.31	0.92	0.45	138	6.86	150	0
326	67	1	1	1	1	0	0	0	26.13	13.52	11.87	0.99	0	142	11.99	143.43	0
327	67	1	1	0	1	0	0	0	52.78	7.29	5.09	1.53	0.05	163	3.33	106.54	0
328	67	2	0	0	0	0	0	0	90.61	5.93	4.65	1.04	0.05	139	4.47	133.65	0
329	68	2	1	0	1	0	0	0	14.38	7.12	4.95	1.77	0.02	193	2.8	109.04	0
330	68	1	1	0	1	0	0	0	15.81	1.4	0.98	0.32	0	58	3.06	181.25	0
331	68	2	0	0	0	0	0	0	17.4	9.2	6.24	2.14	0.06	241	2.92	112.62	0
332	68	1	1	0	1	0	0	0	85.35	3.29	2.62	0.57	0	106	4.6	185.96	0
333	68	1	0	0	1	0	0	0	137.2	8.15	6.2	1.26	0.1	200	4.92	158.73	0
334	68	1	0	0	0	0	0	0	138.14	5.37	4.52	0.47	0.11	212	9.62	451.06	0
335	69	1	1	0	1	0	0	0	2.6	3.48	1.93	1.02	0.23	143	1.89	140.2	0
336	69	2	1	0	0	0	0	0	23.21	3.54	1.96	1.18	0.02	86	1.66	72.88	0
337	69	2	1	0	1	1	0	0	24.22	9.5	7.78	0.87	0.02	220	8.94	252.87	0
338	69	1	1	0	0	0	0	0	25.8	3.71	1.69	1.75	0	118	0.97	67.43	0
339	69	1	1	0	1	0	0	0	28.09	6.77	5.12	1.05	0.03	135	4.88	128.57	0
340	69	1	1	0	1	0	0	0	50.7	7.41	5.66	1.05	0.12	261	5.39	248.57	0
341	69	1	1	0	0	0	0	0	51.86	3.18	1.17	1.67	0.06	101	0.7	60.48	0
342	69	1	1	0	0	0	0	0	70.97	9.18	6.71	1.4	0.4	175	4.79	125	0
343	69	1	1	0	0	0	0	0	83.3	3.62	2.44	0.91	0.01	114	2.68	125.27	0
344	69	1	1	1	1	0	0	0	135.85	9.42	6.9	1.57	0.11	167	4.39	106.37	0
345	70	2	1	0	0	0	0	0	6.08	4.74	2.76	1.58	0.04	99	1.75	62.66	0
346	70	1	1	0	0	0	0	0	14.07	3.44	2.16	0.93	0.03	113	2.32	121.51	0
347	70	1	1	0	1	0	0	0	14.53	6.4	4.57	1.29	0.02	164	3.54	127.13	0
348	70	2	1	0	1	1	0	0	14.77	6.64	3.58	2.47	0.21	293	1.45	118.62	0
349	70	1	1	0	1	1	0	0	19.05	2.95	2.01	0.81	0.03	96	2.48	118.52	0
350	70	2	1	0	1	0	0	0	24.54	4.23	2.76	1.2	0	117	2.3	97.5	0
351	70	1	0	0	0	0	0	0	34.02	7.82	5.66	1.52	0.04	235	3.72	154.61	0
352	70	1	1	0	1	0	0	0	47.58	15.07	13.59	0.59	0.02	158	23.03	267.8	0
353	70	1	1	0	1	0	0	0	97.33	4.18	2.88	1.01	0	137	2.85	135.64	0
354	71	2	0	0	0	1	0	0	2.54	3.44	1.52	1.68	0.02	186	0.9	110.71	0
355	71	2	1	0	1	0	0	0	2.63	8.08	6.1	1.45	0.04	117	4.21	80.69	0
356	71	2	1	0	1	0	0	0	3.7	3.18	1.62	1.22	0	151	1.33	123.77	0
357	71	1	0	0	0	0	0	0	13.47	2.61	1.22	0.96	0.08	117	1.27	121.88	0
358	71	1	1	0	1	0	0	0	94.31	7.56	6.95	0.48	0.01	204	14.48	425	0
359	71	1	1	0	1	0	0	0	97.41	5.95	4.39	1.19	0.01	167	3.69	140.34	0
360	71	1	0	0	0	0	0	0	102.01	4.72	3.75	0.63	0.04	105	5.95	166.67	0
361	71	1	0	0	0	0	0	1	121.45	4.83	3.36	1.01	0	111	3.33	109.9	0
362	71	1	1	0	1	0	0	0	204.27	8.49	7.23	0.93	0	96	7.77	103.23	0
363	72	2	1	0	0	0	1	0	5.06	10.8	7.28	2.11	0.76	265	3.45	125.59	0
364	72	2	1	0	0	0	0	0	18.04	5.82	2.87	2.38	0.09	152	1.21	63.87	0
365	72	1	1	0	1	0	0	0	19.01	5.58	2.97	1.86	0.02	149	1.6	80.11	0
366	72	1	1	0	1	0	0	0	29.83	3.55	2.32	0.97	0.02	112	2.39	115.46	0
367	72	2	1	0	1	0	0	0	31.38	6.3	4.26	1.49	0.06	266	2.86	178.52	0
368	72	1	1	0	0	0	0	0	34.49	5.12	3.53	1.17	0.02	81	3.02	69.23	0
369	72	1	1	0	1	0	0	0	95.45	8.33	6.37	1.29	0.01	134	4.94	103.88	0
370	72	1	1	0	1	0	0	0	106.36	6.85	4.7	1.61	0.01	114	2.92	70.81	0
371	72	1	1	0	0	0	0	0	133.03	4.33	3.26	0.75	0	112	4.35	149.33	0
372	73	1	1	0	1	0	0	0	10.45	3.6	2.03	1.06	0.06	133	1.92	125.47	0
373	73	1	0	0	0	0	0	0	12.5	3	1.7	0.96	0.01	81	1.77	84.38	0
374	73	1	1	0	1	0	0	0	15.15	5.7	3.32	1.8	0.07	179	1.84	99.44	0
375	73	1	1	0	0	0	0	0	20.41	8.29	5.57	1.92	0	154	2.9	80.21	0
376	73	1	1	0	0	0	0	0	55.2	4.49	2.76	1.19	0.04	138	2.32	115.97	0
377	74	1	1	0	1	0	0	0	18.63	3.85	2.45	0.9	0.12	96	2.72	106.67	0
378	74	1	1	0	1	0	0	0	23.06	4.81	2.29	2.04	0.06	135	1.12	66.18	0
379	74	1	1	0	1	0	0	0	41.84	7.92	7.16	0.4	0.01	99	17.9	247.5	0
380	75	2	1	0	0	0	0	0	0.91	2.01	1.23	0.6	0	102	2.05	170	0
381	75	2	1	0	1	0	0	0	1.53	8.15	6.14	1.57	0.05	233	3.91	148.41	0
382	75	2	1	0	1	0	0	0	18.8	5.68	2.98	2.28	0.02	176	1.31	77.19	0
383	75	1	1	0	0	0	0	0	39.99	10.19	8.14	1.61	0	136	5.06	84.47	0
384	75	2	1	0	0	0	0	0	50.06	6.73	4.98	1.25	0.12	236	3.98	188.8	0
385	75	1	1	0	1	0	0	0	61.07	7.38	6	0.79	0.03	227	7.59	287.34	0
386	76	2	1	0	0	0	0	0	4.8	3.85	2.23	1.11	0.02	138	2.01	124.32	0
387	76	2	1	0	0	0	0	0	11.5	3.62	2.4	0.83	0.01	108	2.89	130.12	0
388	76	1	1	0	1	1	0	0	14.81	6.22	5.03	0.78	0.04	161	6.45	206.41	0
389	76	1	1	0	1	0	0	0	16.52	5.84	2.91	1.9	0.24	107	1.53	56.32	0
390	76	1	1	0	0	0	0	0	29.14	5.11	3.6	1.01	0.02	137	3.56	135.64	0
391	76	1	1	0	1	0	0	0	33.67	3.62	2.14	1.16	0.04	68	1.84	58.62	0
392	76	2	1	0	1	0	0	0	46.5	6.83	3.95	2.23	0.12	188	1.77	84.3	0
393	76	2	1	0	0	0	1	0	66.4	8.36	5.67	1.66	0.28	192	3.42	115.66	0
394	76	1	1	1	0	0	0	0	67.93	6.48	5.17	1.08	0	94	4.79	87.04	0
395	76	2	1	0	1	0	0	0	93.1	9.27	8.42	0.43	0.1	203	19.58	472.09	0
396	77	2	0	0	0	0	0	0	0.25	8.65	5.74	2.41	0.04	303	2.38	125.73	0
397	77	2	0	0	0	0	0	0	2.59	7.43	4.91	2.13	0.07	238	2.31	111.74	0
398	77	1	1	0	0	0	0	0	39.87	6.43	4.86	1.13	0.03	172	4.3	152.21	0
399	77	1	1	0	0	0	0	0	40.4	4.59	2.59	1.48	0.01	126	1.75	85.14	0
400	78	1	1	0	0	0	1	1	19.57	7.23	5.79	0.84	0.08	214	6.89	254.76	0
401	78	1	1	0	1	0	0	0	25.48	3.79	2.86	0.67	0.01	181	4.27	270.15	0
402	79	1	1	0	0	0	1	0	19.55	5.39	3.04	1.54	0.1	168	1.97	109.09	0
403	80	1	0	0	0	0	0	0	3.9	5.21	2.84	1.79	0.03	116	1.59	64.8	0
404	80	1	1	0	1	0	0	0	15.55	4.97	2.83	1.31	0.02	125	2.16	95.42	0
405	80	1	1	0	1	0	0	0	19.51	8.3	6.92	0.82	0.01	140	8.44	170.73	0
406	80	2	1	1	1	0	0	0	26.16	4.26	3.02	0.85	0.05	131	3.55	154.12	0
407	80	2	1	0	1	0	0	0	30.54	4.09	2.55	1.08	0.18	161	2.36	149.07	0
408	80	1	1	0	1	0	0	0	140.07	11.35	9.22	1.21	0	130	7.62	107.44	0
409	81	2	1	0	1	0	1	0	3.8	3.86	2.05	1.32	0.18	127	1.55	96.21	0
410	81	1	0	0	1	0	0	0	4.91	7.39	5.82	0.81	0.01	128	7.19	158.02	0
411	82	1	1	1	1	0	0	0	12.44	4.91	3.44	0.86	0.12	75	4	87.21	0
412	82	1	1	0	0	0	0	0	18.95	8.73	7.83	0.35	0.03	128	22.37	365.71	0
413	82	2	1	0	1	0	0	0	25.56	5.27	4.09	0.96	0.03	112	4.26	116.67	0
414	82	1	1	0	1	0	0	0	28.91	7.77	5.47	1.76	0.01	113	3.11	64.2	0
415	82	2	1	0	1	0	0	0	35.87	3.07	1.82	0.96	0.04	108	1.9	112.5	0
416	82	1	1	0	1	1	0	0	89.46	5.42	4.5	0.7	0.02	201	6.43	287.14	0
417	83	2	0	0	0	0	0	1	2.91	4.08	3.24	0.53	0	147	6.11	277.36	0
418	83	1	1	0	0	1	0	0	21.29	5.3	3.75	1.1	0.05	226	3.41	205.45	0
419	83	2	1	0	1	0	0	0	36.91	6.36	3.97	2.36	0.01	114	1.68	48.31	0
420	83	1	0	0	1	0	0	0	49.26	4.48	2.87	1.16	0.01	135	2.47	116.38	0
421	83	1	1	0	1	0	0	0	61.08	6.23	3.95	1.76	0.04	127	2.24	72.16	0
422	84	2	1	1	1	1	1	0	0.74	9.29	6.73	1.54	0.07	220	4.37	142.86	0
423	84	1	1	0	1	0	0	0	2.64	5.67	4.34	0.83	0.17	181	5.23	218.07	0
424	84	2	1	0	0	0	1	1	3.37	5.94	3.13	2.35	0.05	222	1.33	94.47	0
425	84	1	1	0	1	0	0	0	29.42	5.39	3.73	1.1	0.01	120	3.39	109.09	0
426	84	1	1	0	1	0	1	0	30.45	7.21	5.4	1.09	0.01	89	4.95	81.65	0
427	84	2	1	0	1	0	0	0	37.01	4.6	2.46	1.58	0.07	134	1.56	84.81	0
428	84	1	1	0	1	0	0	0	37.11	6.06	3.98	1.5	0.02	218	2.65	145.33	0
429	84	1	1	0	0	0	0	0	73.49	6.42	4.57	1.38	0.04	159	3.31	115.22	0
430	84	1	1	0	1	0	0	0	81.52	5.59	4.48	0.81	0	114	5.53	140.74	0
431	84	1	1	0	1	0	0	0	85.51	6.91	5.6	0.68	0.06	199	8.24	292.65	0
432	85	1	1	0	1	0	0	0	9.14	5.54	3.19	1.52	0.01	93	2.1	61.18	0
433	85	1	1	0	1	0	0	0	15.42	2.88	1.55	1	0.04	82	1.55	82	0
434	85	1	1	1	1	0	0	0	35.52	8.2	6.91	0.77	0.04	162	8.97	210.39	0
435	85	2	0	0	0	0	0	0	38	8.63	6.31	1.54	0.05	262	4.1	170.13	0
436	86	2	1	0	1	0	0	0	5.1	3.44	1.79	1.16	0.01	115	1.54	99.14	0
437	86	2	1	0	0	0	0	0	9.74	2.8	1.57	0.99	0	91	1.59	91.92	0
438	86	2	0	0	0	0	0	0	52.88	13.61	11.51	1.05	0.03	187	10.96	178.1	0
439	86	1	1	0	1	0	0	0	62.49	8.18	5.67	1.7	0.18	144	3.34	84.71	0
440	86	2	1	0	1	0	1	0	68.11	8.02	5.94	1.6	0.03	134	3.71	83.75	0
441	87	1	1	0	0	0	0	0	15.01	7.37	4.83	1.7	0.11	153	2.84	90	0
442	87	1	1	0	1	0	0	0	17.55	7.26	5.93	0.96	0.07	90	6.18	93.75	0
443	87	1	1	0	0	0	0	0	28.14	4.24	3.2	0.56	0.02	142	5.71	253.57	0
444	87	1	1	0	0	0	0	0	32.14	7.45	5.05	1.63	0.16	321	3.1	196.93	0
445	87	2	0	0	0	0	1	0	45.91	7.03	4.66	1.98	0.08	288	2.35	145.45	0
446	88	2	1	0	1	0	0	0	12.02	12.34	9.54	2.22	0.06	199	4.3	89.64	0
447	88	1	1	0	0	0	0	0	28.23	4.53	2.81	1.24	0.15	163	2.27	131.45	0
448	88	1	1	0	0	0	0	0	36.38	4.66	3.84	0.44	0.03	176	8.73	400	0
449	88	2	1	0	0	1	0	1	40.86	8.39	6	1.73	0.09	101	3.47	58.38	0
450	88	2	1	0	1	0	0	0	50.53	7.91	5.09	2.1	0.02	143	2.42	68.1	0
451	89	2	1	0	1	0	0	0	23.97	5.78	4.35	1.09	0.01	104	3.99	95.41	0
452	89	1	1	0	0	0	0	0	38.72	3.84	3.13	0.51	0.03	117	6.14	229.41	0
453	90	2	0	0	0	0	0	0	20.35	5.42	3.25	1.8	0	149	1.81	82.78	0
454	91	1	1	0	1	0	0	0	21.89	13	11.27	0.65	0.65	174	17.34	267.69	0
455	91	1	1	0	1	0	0	0	67.31	9.1	7	1.17	0.04	199	5.98	170.09	0
456	93	1	1	0	1	0	0	0	31.26	3.74	2.73	0.65	0.01	147	4.2	226.15	0
457	94	2	1	0	0	1	0	0	10.53	5.67	3.24	2.04	0.03	144	1.59	70.59	0
458	95	2	1	0	1	1	0	0	16.45	7.16	5.09	1.42	0.02	230	3.58	161.97	0
459	95	1	1	0	1	0	0	0	20.01	4.65	3.43	0.6	0.27	77	5.72	128.33	0
460	96	1	1	0	1	0	0	0	21.09	3.33	1.82	1.29	0	60	1.41	46.51	0
461	97	1	1	0	1	0	0	0	3.45	6.54	4.47	1.4	0.02	161	3.19	115	0
462	98	2	0	0	0	0	0	0	52.25	7.61	6.3	0.87	0.01	294	7.24	337.93	0
463	99	1	1	0	1	0	0	0	95.72	5.11	3.29	1.31	0.02	190	2.51	145.04	0
464	102	1	1	0	1	0	0	0	6.41	4.52	2.92	1.28	0.05	138	2.28	107.81	0
465	17	2	1	0	1	1	0	0	15.45	4.28	1.79	1.75	0.1	167	1.02	95.43	0
466	21	2	1	0	1	0	0	0	15.86	5.55	3.39	1.69	0.07	262	2.01	155.03	0
467	21	1	1	0	1	0	0	0	56.03	8.02	4.89	1.92	0.03	269	2.55	140.1	0
468	22	1	0	0	0	0	0	0	52.65	9.81	7.54	1.35	0.08	237	5.59	175.56	0
469	23	1	1	0	1	0	0	0	27.61	6.47	3.11	2.12	0.32	188	1.47	88.68	0
470	24	2	0	0	0	0	0	0	0.66	4.93	2.69	1.71	0.07	214	1.57	125.15	0
471	25	2	0	0	0	0	0	0	1.98	6.51	5.03	0.85	0.03	171	5.92	201.18	0
472	25	2	1	0	1	0	0	0	16.37	6.36	3	2.7	0.04	172	1.11	63.7	0
473	26	2	0	0	1	0	0	0	0.5	10.74	9.41	0.68	0.1	153	13.84	225	0
474	26	1	1	0	1	0	0	0	4.38	5.39	3.26	1.45	0.26	153	2.25	105.52	0
475	27	1	1	0	1	0	0	0	20.08	6.89	4.99	1.38	0.01	113	3.62	81.88	0
476	28	1	1	0	0	0	0	0	5.51	3.21	1.76	0.73	0.04	89	2.41	121.92	0
477	28	2	1	0	1	0	0	0	23.41	5.16	2.66	1.76	0.21	178	1.51	101.14	0
478	28	2	0	0	0	0	0	0	33.47	4.49	2.69	1.17	0.06	174	2.3	148.72	0
479	29	2	1	0	1	0	0	0	5.34	4.15	2.05	1.84	0.03	224	1.11	121.74	0
480	29	1	1	0	1	0	0	0	5.86	5.83	3.65	1.52	0.04	135	2.4	88.82	0
481	29	2	0	0	0	0	0	0	9.52	6.4	3.97	1.67	0.03	146	2.38	87.43	0
482	30	2	0	0	0	0	0	0	13.58	7.07	5.84	0.7	0.02	154	8.34	220	0
483	31	2	1	0	1	0	0	0	0.2	11.99	7.62	3.56	0.13	257	2.14	72.19	0
484	31	1	0	0	0	0	0	0	0.36	4.72	2.3	2	0.12	245	1.15	122.5	0
485	31	2	1	0	1	0	0	0	10.85	3.73	1.71	1.58	0.09	143	1.08	90.51	0
486	32	2	0	0	0	0	0	0	0.8	8.03	4.34	3.07	0.12	247	1.41	80.46	0
487	32	2	0	0	1	0	0	0	3.53	6.81	4.88	1.46	0	194	3.34	132.88	0
488	33	1	1	0	1	0	0	0	28.69	5.61	3.83	1.35	0.02	100	2.84	74.07	0
489	33	2	1	0	1	0	0	0	55.12	12.82	8.97	2.42	0.19	178	3.71	73.55	0
490	33	1	0	0	1	0	0	0	78.5	12.84	9.66	2.04	0	140	4.74	68.63	0
491	34	2	1	0	1	0	0	0	1.2	6.99	3.53	2.81	0.23	225	1.26	80.07	0
492	34	1	1	0	1	0	0	0	1.78	5.88	2.97	2.5	0.09	188	1.19	75.2	0
493	35	2	1	0	0	0	0	0	6.48	4.25	2.77	1.15	0.06	210	2.41	182.61	0
494	35	1	0	0	0	0	0	0	107.99	8.8	6.64	1.45	0.04	138	4.58	95.17	0
495	36	1	1	0	1	0	0	0	1.43	8.69	4.88	2.89	0.2	250	1.69	86.51	0
496	36	1	1	0	1	0	0	0	13.81	4.65	2.07	2.02	0.05	181	1.02	89.6	0
497	36	1	1	0	1	0	0	0	45.4	10.95	5.72	2.37	0.22	225	2.41	94.94	0
498	36	2	1	0	0	0	0	0	46.54	5.73	3.97	1.35	0	127	2.94	94.07	0
499	36	1	1	0	1	1	0	0	0.29	8.31	4.48	3.07	0.12	209	1.46	68.08	0
500	37	1	1	1	1	1	0	0	0.27	7.88	4.95	2.29	0.23	304	2.16	132.75	0
501	37	1	1	0	1	0	0	0	22.05	15.06	10.6	3.46	0.05	205	3.06	59.25	0
502	38	1	1	0	0	0	1	0	0.6	7.03	4.1	2.33	0.06	208	1.76	89.27	0
503	38	1	1	0	0	0	0	0	60.83	6.59	5	1.26	0.05	152	3.97	120.63	0
504	39	2	0	0	0	0	0	0	0.2	6.07	3.15	2.39	0.23	223	1.32	93.31	0
505	39	1	1	0	1	1	0	0	29.88	10.76	7.92	2	0	170	3.96	85	0
506	40	2	0	0	0	0	0	0	0.32	10.02	7.08	2.27	0.11	194	3.12	85.46	0
507	40	1	1	0	0	0	0	0	13.4	3.88	2.23	1.35	0.04	190	1.65	140.74	0
508	41	1	1	0	0	0	0	0	33.28	4.89	2.6	1.72	0.05	92	1.51	53.49	0
509	41	1	0	0	1	0	0	0	57.84	7.31	4.89	1.67	0.04	215	2.93	128.74	0
510	42	2	1	0	1	0	0	0	18.3	4.93	2.37	2	0.03	166	1.18	83	0
511	43	2	1	1	0	0	0	0	9.23	4.65	2.87	1.49	0.04	124	1.93	83.22	0
512	43	1	1	0	1	0	0	0	175.19	14.65	11.66	1.89	0.03	226	6.17	119.58	0
513	44	1	1	0	0	0	0	0	1.69	9.62	5.24	3.24	0.45	341	1.62	105.25	0
514	45	2	1	0	0	0	0	0	31.86	3.83	2.38	0.8	0.2	176	2.97	220	0
515	46	2	1	0	0	1	0	0	1.01	5.28	2.93	1.96	0.06	151	1.49	77.04	0
516	46	1	1	0	1	0	0	0	12.51	5.62	4.58	0.49	0.01	163	9.35	332.65	0
517	47	2	0	0	0	0	0	0	0.52	7.38	5.02	2.01	0.03	251	2.5	124.88	0
518	47	1	1	0	0	1	0	0	3.04	8.36	5.63	1.94	0.4	150	2.9	77.32	0
519	47	1	1	0	0	0	0	0	29.72	10.39	8.46	1.42	0.02	179	5.96	126.06	0
520	47	1	0	0	0	0	0	0	55.02	7.62	6.27	0.93	0.01	166	6.74	178.49	0
521	49	2	1	0	1	0	0	0	48.02	5.85	3.84	1.64	0	108	2.34	65.85	0
522	50	2	1	0	1	0	0	0	7.52	6.05	4.22	1.51	0.02	207	2.79	137.09	0
523	50	2	1	1	0	1	0	0	94.32	11.76	8.65	2.03	0.02	280	4.26	137.93	0
524	51	2	1	0	1	0	0	0	22.58	4.25	2.86	0.79	0	155	3.62	196.2	0
525	51	1	1	0	1	0	1	0	23.89	9.87	8.39	0.86	0.03	108	9.76	125.58	0
526	52	2	1	0	1	0	0	0	1.88	6.63	3.66	2.3	0.19	249	1.59	108.26	0
527	52	2	1	0	1	1	0	0	17.16	4.44	3.05	0.95	0.01	124	3.21	130.53	0
528	53	2	1	0	1	0	0	0	14.97	6.95	6.1	0.53	0	158	11.51	298.11	0
529	53	1	1	0	0	0	0	0	15.51	12.43	9.44	2.22	0.09	163	4.25	73.42	0
530	53	1	1	0	0	0	0	0	20.96	9.94	7.23	1.81	0.47	330	3.99	182.32	0
531	53	2	1	0	0	1	0	0	50.39	8.06	3.45	4.19	0.07	411	0.82	98.09	0
532	54	2	1	0	0	0	0	0	2.88	6.35	3.57	2.18	0.2	188	1.64	86.24	0
533	54	2	1	0	1	0	0	0	41.77	7.85	5.52	2.1	0.02	80	2.63	38.1	0
534	56	2	1	0	1	0	0	0	2.09	8.66	7.18	1	0.06	188	7.18	188	0
535	57	1	1	0	0	1	0	0	0.7	6.96	4.2	2.21	0.14	233	1.9	105.43	0
536	57	2	1	0	0	0	0	0	2	7.85	5.08	2.32	0.16	224	2.19	96.55	0
537	57	2	0	0	0	0	0	0	2.52	5.67	2.34	2.93	0.12	178	0.8	60.75	0
538	58	2	1	0	1	0	0	0	4.75	7.27	3.69	2.68	0.33	314	1.38	117.16	0
539	58	2	1	0	0	0	0	1	8.23	5.36	3.66	1.07	0.12	265	3.42	247.66	0
540	58	2	1	0	0	0	0	0	62.36	7.67	5.74	1.3	0.05	154	4.42	118.46	0
541	58	1	1	1	0	1	0	0	81.98	9.27	5.39	2.96	0.26	223	1.82	75.34	0
542	59	2	1	0	0	1	0	0	0.2	9.14	5.9	2.83	0.04	138	2.08	48.76	0
543	59	1	0	0	0	0	0	0	1.15	5.9	3.61	1.84	0.08	192	1.96	104.35	0
544	59	2	0	0	0	0	0	0	4.61	8.48	3.92	3.82	0.21	162	1.03	42.41	0
545	59	1	0	0	0	0	0	0	13.95	8.44	6.22	1.43	0.04	153	4.35	106.99	0
546	59	2	0	0	0	0	0	0	38.19	5.77	4.16	1.26	0.01	119	3.3	94.44	0
547	59	1	1	0	0	0	0	0	68.05	9.18	5.52	2.95	0.04	174	1.87	58.98	0
548	60	2	1	0	1	0	0	0	1.22	5.48	3.35	1.32	0.3	242	2.54	183.33	0
549	60	2	1	0	0	1	0	0	2.11	5.84	4.38	1.29	0.05	242	3.4	187.6	0
550	60	1	0	0	0	0	0	0	19.45	5.9	3.63	1.58	0.05	198	2.3	125.32	0
551	60	2	0	0	0	0	0	0	23.11	11.7	9.19	1.85	0.29	169	4.97	91.35	0
552	61	2	0	0	0	0	0	0	24.82	4.96	2.87	1.62	0.04	171	1.77	105.56	0
553	62	1	1	0	0	0	0	0	1.16	3.81	2.01	1.52	0.02	173	1.32	113.82	0
554	62	2	1	0	0	0	0	0	1.77	5.27	3.36	1.62	0.13	213	2.07	131.48	0
555	62	1	1	0	1	0	0	0	53.75	3.55	2.9	0.55	0.01	59	5.27	107.27	0
556	63	2	1	0	1	0	0	0	11.3	6.83	3.94	2.06	0.27	297	1.91	144.17	0
557	63	1	1	0	1	0	0	0	44.33	7.5	4.72	1.94	0.15	172	2.43	88.66	0
558	64	2	1	1	1	1	0	0	11.81	7.69	5.4	1.63	0.12	218	3.31	133.74	0
559	64	1	0	0	0	0	0	0	42.65	6.69	4.26	1.93	0.09	152	2.21	78.76	0
560	65	2	1	0	0	0	0	0	2.23	3.22	1.96	0.92	0	98	2.13	106.52	0
561	65	1	0	0	0	0	0	0	4.51	18.07	13.03	3.9	0.07	169	3.34	43.33	0
562	65	1	1	0	0	0	0	0	29.62	7.18	5.43	1.18	0.11	156	4.6	132.2	0
563	65	1	1	0	1	0	0	0	71.61	10.75	8.13	1.66	0.09	234	4.9	140.96	0
564	66	2	1	1	1	0	0	0	7.09	6.84	5.14	1.41	0.05	269	3.65	190.78	0
565	66	1	1	0	0	0	0	0	21.28	6.77	4.63	1.81	0.03	137	2.56	75.69	0
566	66	1	1	0	1	0	0	0	36.98	7.9	5.25	1.8	0	169	2.92	93.89	0
567	66	1	1	0	0	0	0	0	52.5	5.53	3.77	1.18	0.07	146	3.19	123.73	0
568	66	2	1	0	0	0	0	0	53.89	18.63	12.85	4.81	0	213	2.67	44.28	0
569	66	1	1	0	1	0	0	0	87.98	7.16	6.49	0.35	0.02	127	18.54	362.86	0
570	67	2	1	1	1	0	0	0	4.47	8.04	4.9	2.64	0.11	160	1.86	60.61	0
571	67	1	1	0	1	0	0	0	21.47	5.21	3.95	1.06	0.02	68	3.73	64.15	0
572	67	2	1	1	1	0	0	0	29.35	3.62	2.63	0.69	0	105	3.81	152.17	0
573	67	1	1	0	1	0	0	0	73.73	6.91	5.17	1.19	0	140	4.34	117.65	0
574	68	1	0	0	0	0	0	0	0.69	8.43	5.81	2.18	0.11	196	2.67	89.91	0
575	68	1	1	0	1	0	0	0	8.84	4.48	2.34	1.45	0.24	146	1.61	100.69	0
576	68	2	1	0	1	0	0	0	12.55	6.02	4.03	1.49	0.01	161	2.7	108.05	0
577	68	1	1	0	1	0	0	0	17.91	5.01	3.38	1.06	0.03	142	3.19	133.96	0
578	68	2	1	0	1	0	0	0	30.82	4.5	3.16	1.02	0	143	3.1	140.2	0
579	68	1	0	0	0	0	0	0	57.82	7.05	4.52	2.16	0.02	113	2.09	52.31	0
580	68	2	1	0	1	0	0	0	113.82	6.05	4.01	1.59	0.02	150	2.52	94.34	0
581	70	2	1	0	0	0	0	0	0.4	6.5	3.63	2.16	0.05	314	1.68	145.37	0
582	70	2	1	0	0	0	0	0	11.3	4.91	2.38	1.89	0.15	170	1.26	89.95	0
583	70	1	1	0	1	0	0	0	22.46	5.05	3.52	1.07	0.02	127	3.29	118.69	0
584	70	1	1	0	0	0	1	0	62.4	4.81	2.98	1.05	0.02	137	2.84	130.48	0
585	70	1	1	1	0	0	0	0	67.88	4.98	4	0.58	0.02	98	6.9	168.97	0
586	70	1	1	0	1	0	0	0	140.13	7.04	6.27	0.46	0.01	154	13.63	334.78	0
587	70	1	0	0	1	0	0	0	232.87	13.17	11.57	1.12	0.01	118	10.33	105.36	0
588	71	2	1	0	0	0	0	0	0.57	6.86	5.28	1.17	0.12	144	4.51	123.08	0
589	71	2	0	0	0	0	0	0	2.33	7.83	5.93	1.35	0.13	210	4.39	155.56	0
590	71	1	1	1	1	0	0	0	6.94	5.14	3.14	1.53	0.02	158	2.05	103.27	0
591	71	2	1	0	1	0	0	0	12.9	5.9	4.37	1.21	0.12	175	3.61	144.63	0
592	71	1	1	0	1	0	0	0	22.14	7.75	6.11	1	0.04	130	6.11	130	0
593	71	1	1	0	0	0	0	0	33.11	6.07	4.02	1.58	0.02	204	2.54	129.11	0
594	71	2	0	0	0	0	0	0	35.63	16.2	14.9	0.6	0	208	24.83	346.67	0
595	72	2	1	0	0	1	0	0	4.97	7.86	5.61	1.5	0.19	209	3.74	139.33	0
596	72	1	1	0	0	0	0	0	6.9	7.92	5.41	1.92	0.09	315	2.82	164.06	0
597	72	2	1	0	1	0	0	0	26.78	8.07	6.46	1.16	0.02	122	5.57	105.17	0
598	73	2	0	1	1	0	0	1	20.76	5.42	2.64	2.31	0.01	171	1.14	74.03	0
599	73	2	1	0	1	0	0	0	21.22	3.88	2.59	0.98	0.07	91	2.64	92.86	0
600	73	1	1	1	1	0	0	1	40.61	5.18	3.72	0.81	0.02	91	4.59	112.35	0
601	73	1	1	0	1	0	0	0	115.02	6.01	5.24	0.37	0.01	126	14.16	340.54	0
602	74	2	1	0	0	0	0	0	1.76	11.19	8.12	2.54	0.13	345	3.2	135.83	0
603	74	2	0	0	0	0	0	0	4.62	4.35	2.22	1.88	0	125	1.18	66.49	0
604	74	1	0	0	0	0	0	0	35.19	5.55	3.78	1	0.03	120	3.78	120	0
605	74	1	1	0	0	0	0	0	43.67	5.38	3.79	1.25	0	96	3.03	76.8	0
606	75	2	0	0	0	0	0	0	10.15	9.92	7.34	2.01	0.17	241	3.65	119.9	0
607	75	1	1	0	0	0	0	0	16.14	6.95	4.66	1.58	0.02	209	2.95	132.28	0
608	75	2	1	0	0	0	0	0	34.08	4.96	3.22	1.31	0.05	199	2.46	151.91	0
609	75	1	1	0	1	0	0	0	43.95	4.49	2.57	1.51	0	135	1.7	89.4	0
610	75	1	1	0	1	0	0	0	134.27	10.2	9.23	0.46	0.09	137	20.07	297.83	0
611	76	2	1	0	1	0	0	0	7.59	3.03	1.87	0.94	0	86	1.99	91.49	0
612	76	1	1	0	1	0	0	0	33.96	4.66	3.02	1.2	0.02	154	2.52	128.33	0
613	76	1	1	0	1	0	0	0	46.26	6.11	3.43	2.02	0.06	138	1.7	68.32	0
614	76	2	1	0	1	0	1	0	63.33	5.52	4.09	1.11	0.01	158	3.68	142.34	0
615	77	2	0	0	0	0	0	0	2.17	4.54	3.06	1.1	0.08	197	2.78	179.09	0
616	77	1	1	0	1	0	0	0	15.99	3.36	1.37	1.44	0.03	149	0.95	103.47	0
617	79	1	1	1	0	0	0	0	15.35	6.05	4.07	1.52	0.06	115	2.68	75.66	0
618	79	2	1	1	0	0	0	0	37.55	8.34	6.29	1.42	0.03	215	4.43	151.41	0
619	79	1	1	0	0	0	0	0	75.93	9.51	7.86	0.86	0	80	9.14	93.02	0
620	79	1	1	0	0	0	0	0	84.58	5.63	3.57	1.33	0.01	95	2.68	71.43	0
621	79	1	1	0	0	1	0	0	130.01	11.12	6.97	3.75	0	164	1.86	43.73	0
622	80	2	1	0	1	1	0	0	4.04	9.03	5.67	2.64	0.07	339	2.15	128.41	0
623	80	2	1	0	0	0	0	0	13.92	4.24	2.36	1.36	0.05	137	1.74	100.74	0
624	80	1	0	0	1	0	0	0	14.27	5.98	4.94	0.51	0.04	127	9.69	249.02	0
625	80	2	1	0	0	1	0	0	33.07	5.25	3.73	1.09	0	120	3.42	110.09	0
626	80	1	1	0	0	0	0	0	54.31	5.06	2.86	1.58	0.16	136	1.81	86.08	0
627	81	2	1	0	0	0	0	0	13.19	4.23	2.58	1.25	0.02	114	2.06	91.2	0
628	81	2	1	0	1	0	0	0	21.8	10.13	7.03	2.57	0.01	164	2.74	63.81	0
629	81	2	1	0	1	0	0	0	97.73	5.2	4.09	0.73	0.01	144	5.6	197.26	0
630	82	2	1	0	0	0	0	0	2	4.5	2.63	1.5	0.07	294	1.75	196	0
631	82	1	1	0	0	0	0	0	94.19	12.43	9.99	1.26	0	117	7.93	92.86	0
632	83	1	0	0	0	0	0	0	13.74	10.25	6.99	2.26	0.09	260	3.09	115.04	0
633	83	1	1	0	1	0	0	0	31.83	4.06	3.09	0.56	0.03	52	5.52	92.86	0
634	83	1	1	0	1	0	0	0	47.12	5.42	3.31	1.38	0.04	163	2.4	118.12	0
635	84	1	0	0	0	0	0	0	15.94	3.76	1.69	1.59	0.02	100	1.06	62.89	0
636	85	2	0	0	0	0	1	0	25.74	5.56	3.54	1.15	0.19	141	3.08	122.61	0
637	85	1	1	0	1	0	0	0	39.14	8.84	4.97	3.07	0.04	114	1.62	37.13	0
638	85	1	1	0	0	0	0	0	73.78	5.03	3.44	1.12	0.01	131	3.07	116.96	0
639	86	1	1	0	1	0	1	0	5.84	9.41	8.09	0.42	0.03	182	19.26	433.33	0
640	86	2	1	0	0	1	0	0	24.42	6.15	3.81	1.43	0.24	211	2.66	147.55	0
641	86	1	1	0	1	0	0	1	28.07	5.91	2.67	2.14	0.01	151	1.25	70.56	0
642	86	1	0	0	0	0	0	0	28.07	6.45	3.96	1.83	0.01	145	2.16	79.23	0
643	87	2	1	0	0	0	0	0	19.88	4.27	2.82	0.85	0.3	103	3.32	121.18	0
644	87	1	1	0	0	1	0	0	50.9	8.85	6.68	1.52	0.02	84	4.39	55.26	0
645	88	2	1	1	0	0	0	0	0.2	8.16	6.68	0.87	0.04	146	7.68	167.82	0
646	88	1	1	0	1	0	0	0	0.2	7.54	4.21	2.74	0.22	153	1.54	55.84	0
647	88	2	1	0	1	0	0	0	4.61	2.99	1.52	1.15	0.01	51	1.32	44.35	0
648	88	1	1	0	0	0	0	0	14.12	8.15	6.93	0.57	0.02	119	12.16	208.77	0
649	88	2	1	0	1	0	1	0	22.54	4.42	2.26	1.65	0.14	278	1.37	168.48	0
650	88	2	1	0	0	1	0	0	61.46	8.62	6.82	1.23	0.08	448	5.54	364.23	0
651	89	1	1	0	0	0	0	0	15.14	8.57	5.38	1.94	0.01	155	2.77	79.9	0
652	90	2	1	0	0	0	0	0	45.11	5.06	2.42	2.16	0.1	148	1.12	68.52	0
653	91	1	1	0	1	0	0	0	15.45	5.9	3.4	1.79	0.02	111	1.9	62.01	0
654	92	1	1	0	0	0	0	1	29.57	4.23	2.39	1.47	0	109	1.63	74.15	0
655	93	2	1	0	1	0	0	0	34.34	4.55	1.79	2.42	0.05	130	0.74	53.72	0
656	93	1	1	0	1	0	0	0	40.58	9.9	8.66	0.76	0.04	157	11.39	206.58	0
657	93	2	1	0	0	0	1	0	45.18	4	3.19	0.56	0	114	5.7	203.57	0
658	94	1	1	1	0	0	0	0	116.38	9.79	6.96	1.99	0.11	170	3.5	85.43	0
659	95	1	0	0	0	0	0	1	64.58	3.67	2.48	0.78	0.02	147	3.18	188.46	0
660	96	1	0	0	0	0	0	0	10.15	5.73	3.86	0.95	0.01	123	4.06	129.47	0
661	98	1	1	0	0	0	1	0	102.97	5.19	3.22	1.54	0.03	101	2.09	65.58	0
662	57	2	0	0	0	0	0	0	33.11	9.11	6.99	1.41	0.03	148	4.96	104.96	1
663	59	1	1	0	1	0	0	0	69.83	7	5.39	1.08	0.06	142	4.99	131.48	1
664	64	2	1	0	0	0	0	0	18.63	4.08	2.44	1.35	0	124	1.81	91.85	1
665	68	1	0	0	0	0	0	0	62.16	5.79	4.76	0.77	0.01	237	6.18	307.79	1
666	68	1	0	0	0	0	0	0	64.39	3.64	2.55	0.79	0.01	132	3.23	167.09	1
667	68	2	1	0	0	0	0	0	86.33	9.7	7.04	1.99	0.05	305	3.54	153.27	1
668	68	1	1	1	1	0	0	0	116.63	10.37	9.2	0.48	0.06	287	19.17	597.92	1
669	70	2	1	0	0	0	0	0	76.94	7.54	6.52	0.78	0.01	133	8.36	170.51	1
670	71	1	0	0	0	0	0	0	29.79	6.49	5.86	0.53	0.01	100	11.06	188.68	1
671	76	1	1	0	1	0	0	0	27.84	5.72	4.2	1.18	0.01	85	3.56	72.03	1
672	77	2	1	0	1	0	0	0	124.19	8.25	6.24	1.55	0	152	4.03	98.06	1
673	77	1	1	0	1	1	0	0	275.75	6.07	4.53	0.72	0.05	250	6.29	347.22	1
674	81	1	1	0	0	0	0	0	4.32	5.49	2.87	1.21	0.02	130	2.37	107.44	1
675	82	2	0	0	0	0	0	0	134.26	6.94	6.36	0.29	0.01	162	21.93	558.62	1
676	83	1	1	0	1	0	0	0	47.15	5.48	4.32	0.97	0.01	105	4.45	108.25	1
677	85	2	1	0	1	1	0	0	25.29	5.91	3.72	1.21	0.01	212	3.07	175.21	1
678	86	1	1	0	1	0	0	0	214.95	9.78	8.16	1.09	0.09	168	7.49	154.13	1
679	87	2	1	0	0	0	1	0	41.81	4.89	3.32	1.06	0.02	233	3.13	219.81	1
680	89	2	0	0	0	0	0	0	44.33	22.52	20.63	0.41	0	264	50.32	643.9	1
681	92	2	0	0	0	0	0	0	38.28	3.72	2.92	0.35	0	305	8.34	871.43	1
682	93	1	1	0	0	1	0	0	122.59	7.39	4.35	2.01	0.01	109	2.16	54.23	1
683	94	2	1	0	1	0	0	0	49.8	7.22	5.59	1.05	0.01	140	5.32	133.33	1
684	94	1	1	0	0	0	0	0	55.99	5.29	3.75	1.02	0.04	137	3.68	134.31	1
685	53	1	1	0	1	1	0	0	105.86	7.13	5.64	0.99	0.03	167	5.7	168.69	1
686	56	1	1	1	0	0	0	0	138.6	15.34	12.94	1.3	0.03	138	9.95	106.15	1
687	57	2	1	0	0	1	0	0	224.89	16.73	13.33	1.84	0.02	319	7.24	173.37	1
688	58	2	1	0	0	0	0	0	14.64	5.07	3.56	1.16	0.13	166	3.07	143.1	1
689	60	1	1	0	0	0	0	0	173.65	5	3.98	0.82	0.01	106	4.85	129.27	1
690	63	1	1	0	0	0	0	0	57.71	9.35	7.27	1.38	0.08	305	5.27	221.01	1
691	64	1	1	0	0	0	0	0	10.13	9.12	7.06	1.57	0.02	116	4.5	73.89	1
692	67	1	1	0	1	1	0	0	129.86	5.62	4.07	1.16	0.01	144	3.51	124.14	1
693	68	1	1	1	0	0	1	1	101.39	7.82	5.97	1.7	0	305	3.51	179.41	1
694	68	1	1	0	1	0	0	0	171.33	9.48	8.13	0.72	0.01	144	11.29	200	1
695	69	2	1	0	1	0	0	0	60.26	6.13	4.6	0.98	0.01	247	4.69	252.04	1
696	69	1	0	0	0	0	0	0	108.2	7.23	6.16	0.8	0.01	175	7.7	218.75	1
697	71	2	0	0	0	0	0	0	103.02	4.94	4.02	0.71	0.03	138	5.66	194.37	1
698	73	2	1	0	1	0	0	0	38.43	7.39	6.24	0.75	0.01	169	8.32	225.33	1
699	74	2	1	0	0	0	0	0	70.28	4.33	3.55	0.55	0	135	6.45	245.45	1
700	75	2	0	0	0	0	0	0	37.26	5.75	4.38	1.01	0.06	154	4.34	152.48	1
701	75	1	0	0	0	0	0	0	185.77	5.05	4.27	0.56	0	120	7.62	214.29	1
702	76	1	0	0	0	1	0	0	31.36	5.98	5.36	0.48	0.01	151	11.17	314.58	1
703	77	1	1	0	0	0	0	0	23.35	4.73	3.16	1	0	273	3.16	273	1
704	78	1	0	0	0	0	0	0	38	6.49	5.11	0.87	0	305	5.87	350.57	1
705	78	2	1	0	1	0	0	0	145.21	7.35	6.24	0.76	0.04	94	8.21	123.68	1
706	79	1	0	0	0	0	0	0	16.07	3.81	2.68	0.73	0.02	125	3.67	171.23	1
707	79	2	1	0	1	0	0	0	23.61	5.95	4.03	1.48	0.06	305	2.72	206.08	1
708	79	1	1	0	0	1	0	0	115.48	10.3	7.71	1.81	0.08	92	4.26	50.83	1
709	80	1	1	0	0	1	0	0	28.89	11.74	9.91	1.2	0.01	151	8.26	125.83	1
710	80	1	1	0	1	0	0	0	53.75	3.21	2.32	0.66	0.01	111	3.52	168.18	1
711	81	1	0	0	0	0	0	0	12.72	4.53	3.09	1.01	0.03	139	3.06	137.62	1
712	82	2	1	1	1	0	0	0	11.21	4.64	2.99	1.48	0.01	147	2.02	99.32	1
713	82	2	1	0	0	0	0	0	70.14	5.89	4.07	1.34	0.04	185	3.04	138.06	1
714	82	1	1	0	1	0	0	0	102.84	11.29	9.3	1.56	0.01	137	5.96	87.82	1
715	83	1	0	0	0	0	0	0	11.86	7.81	4.85	1.45	0.02	155	3.34	106.9	1
716	83	2	1	1	1	1	0	1	30.45	5.37	3.34	1.44	0.11	89	2.32	61.81	1
717	83	1	1	0	1	0	0	0	103.6	5.53	4.51	0.81	0.01	168	5.57	207.41	1
718	83	2	1	0	0	0	0	0	130.08	5	3.49	0.87	0.02	176	4.01	202.3	1
719	84	1	0	0	0	0	0	0	11.95	4.12	2.81	0.97	0.05	123	2.9	126.8	1
720	84	2	0	0	1	0	0	0	27.64	6.44	4.9	1.07	0.02	125	4.58	116.82	1
721	85	2	1	0	0	0	0	0	11.88	5.49	3.86	1.26	0.03	107	3.06	84.92	1
722	85	1	1	1	0	0	0	0	80.37	4.75	3.88	0.36	0	108	10.78	300	1
723	86	1	1	0	1	0	0	0	12.21	2.79	2.09	0.48	0	73	4.35	152.08	1
724	86	1	0	0	0	0	0	0	210.06	6.84	5.72	0.92	0	134	6.22	145.65	1
725	87	2	1	0	0	0	0	0	7.09	23.4	21.17	1.36	0	185	15.57	136.03	1
726	87	2	1	0	0	0	0	0	54.72	7.12	5.52	1.04	0.04	133	5.31	127.88	1
727	87	1	0	0	0	0	0	0	99.76	5.24	3.92	0.93	0	82	4.22	88.17	1
728	88	2	0	0	0	0	0	0	63.49	6.67	5.58	0.85	0	206	6.56	242.35	1
729	88	2	0	0	0	0	0	0	83.78	6.98	5.93	0.52	0.1	305	11.4	586.54	1
730	89	2	0	0	0	0	0	0	25.71	3.61	2.47	0.75	0.01	207	3.29	276	1
731	89	1	0	0	0	0	0	0	36.75	6.97	4.73	1.66	0.06	131	2.85	78.92	1
732	89	2	1	0	1	0	0	0	45.24	5.19	3.74	0.97	0.01	157	3.86	161.86	1
733	89	1	1	0	0	1	0	0	58.6	6.13	4.79	0.76	0.04	120	6.3	157.89	1
734	89	1	0	0	0	0	0	0	73.76	7.2	5.98	0.86	0.06	224	6.95	260.47	1
735	90	2	1	0	0	0	0	1	10.33	6.53	5.03	0.86	0.08	184	5.85	213.95	1
736	90	1	1	0	0	1	0	0	21.25	5.67	4.42	0.78	0.01	51	5.67	65.38	1
737	90	1	1	0	0	1	0	0	74.66	4.73	3.52	0.77	0	124	4.57	161.04	1
738	91	1	0	0	0	0	0	0	16.17	8.38	6.27	1.18	0.03	305	5.31	258.47	1
739	91	2	1	0	0	0	0	0	83.73	7.22	5.68	1.16	0.14	305	4.9	262.93	1
740	92	1	1	0	1	0	0	0	45.1	4.88	3.36	1.07	0.06	142	3.13	132.27	1
741	92	1	0	0	0	1	0	0	52.61	7.09	5.12	0.68	0.18	117	7.53	172.06	1
742	33	1	1	0	0	0	0	0	291.69	14.83	12.2	1.47	0.18	169	8.3	114.97	1
743	59	2	0	0	0	0	0	0	45.54	4.54	3.16	0.95	0.06	99	3.33	104.21	1
744	61	2	1	0	1	0	0	0	49.62	8.55	6.51	1.42	0.02	305	4.58	214.79	1
745	61	1	1	0	0	0	0	0	246.28	4.54	4.02	0.32	0.01	72	12.56	225	1
746	62	2	1	0	1	0	0	0	51.79	4.01	3.13	0.69	0	169	4.54	244.93	1
747	62	1	1	0	1	0	0	0	182.79	8.41	7.38	0.51	0.12	104	14.47	203.92	1
748	67	2	0	0	0	0	0	0	7.18	6.83	5.92	0.35	0.02	199	16.91	568.57	1
749	67	1	0	0	0	0	0	0	53.66	6.82	5.47	0.91	0.01	211	6.01	231.87	1
750	68	1	1	0	1	0	0	0	87.12	9.49	6.66	1.89	0.09	236	3.52	124.87	1
751	69	2	1	1	1	0	0	0	14.14	2.74	1.49	1.04	0.01	123	1.43	118.27	1
752	69	1	1	0	0	0	0	0	52.72	4.79	3.05	1.31	0.01	145	2.33	110.69	1
753	69	1	1	0	1	0	0	0	138.73	10.2	8.74	0.97	0	142	9.01	146.39	1
754	74	1	1	0	0	0	0	0	13.29	10.5	9.48	0.26	0.01	191	36.46	734.62	1
755	74	2	1	0	0	0	0	0	29.78	7.23	5.26	1.24	0.21	112	4.24	90.32	1
756	74	1	0	0	0	0	0	0	53.23	7.73	5.56	1.55	0.01	146	3.59	94.19	1
757	74	1	1	0	0	0	0	0	64.05	4.72	3.26	1.01	0.07	123	3.23	121.78	1
758	76	2	1	0	1	0	0	0	2.64	3.58	1.67	1.52	0.01	181	1.1	119.08	1
759	79	1	0	0	0	0	0	0	149.99	12.61	11.74	0.54	0	133	21.74	246.3	1
760	79	1	1	0	0	1	0	0	187.5	8.2	6.95	0.8	0.01	70	8.69	87.5	1
761	80	1	1	0	1	0	0	0	13.15	9.1	7.9	0.57	0.17	199	13.86	349.12	1
762	80	1	1	0	1	0	0	0	95.88	10.48	9.33	0.67	0.04	264	13.93	394.03	1
763	80	1	1	0	0	0	0	0	206.8	13.24	12.42	0.52	0	144	23.88	276.92	1
764	84	2	1	0	1	0	0	0	4.2	5.01	3.59	0.9	0.02	347	3.99	385.56	1
765	84	1	1	1	1	0	0	0	67.82	5.43	3.49	1.25	0.01	133	2.79	106.4	1
766	85	1	1	0	0	1	0	0	182.53	19.07	16.99	0.78	0	273	21.78	350	1
767	86	1	0	0	0	1	0	0	76.68	13.55	12.29	0.41	0.01	242	29.98	590.24	1
768	86	2	1	0	0	0	0	0	144.65	15.38	14.09	0.86	0	165	16.38	191.86	1
769	87	1	1	0	0	0	0	0	116.69	4.26	3.23	0.57	0	130	5.67	228.07	1
770	88	2	1	0	0	0	0	0	29.4	13.85	13.12	0.28	0.11	305	46.86	1089.29	1
771	89	2	0	1	0	0	0	0	39.99	15.11	12.19	2.1	0.09	136	5.8	64.76	1
772	89	1	0	0	0	0	0	0	68.82	4.36	3.28	0.62	0	111	5.29	179.03	1
773	89	2	1	1	1	0	0	0	78.62	11.19	8.71	1.89	0.01	246	4.61	130.16	1
774	90	1	0	0	0	0	0	0	257.86	9.58	8.68	0.65	0	124	13.35	190.77	1
775	92	2	1	1	1	0	0	0	25.01	14.02	12.24	0.63	0.01	98	19.43	155.56	1
776	92	1	0	0	0	0	0	0	66.82	4.55	3.54	0.78	0.01	100	4.54	128.21	1
777	94	1	1	0	1	0	0	0	38	5.62	4.7	0.61	0	305	7.7	500	1
778	97	1	1	0	0	1	0	0	67.55	9.97	8.55	0.87	0.01	180	9.83	206.9	1
2	67	2	1	0	0	0	1	1	0.68	2.6	1.77	0.65	0	141	2.72308	216.923	0
4	76	2	0	0	0	0	0	0	1.36	4.98	3.38	0.82	0.01	160	4.12195	195.122	0
5	59	1	0	0	0	0	0	0	1.85	3.56	2.21	0.94	0.13	180	2.35106	191.489	0
6	92	2	1	0	0	1	0	0	1.87	8.14	5.65	1.47	0.11	137	3.84354	93.1973	0
8	66	2	0	0	0	0	0	0	2.29	7.32	4.31	2.36	0.15	196	1.82627	83.0508	0
9	93	1	1	0	1	0	0	0	2.77	3.64	1.48	1	0.6	98	1.48	98	0
12	85	2	1	0	0	1	0	0	3.69	7.67	4.45	2.03	0.04	190	2.19212	93.5961	0
13	72	1	0	0	0	0	0	0	3.84	3.19	2.02	0.86	0.01	192	2.34884	223.256	0
14	31	2	0	0	0	0	0	0	3.86	8.38	7.45	0.44	0.07	144	16.9318	327.273	0
15	31	2	0	0	0	0	0	0	3.89	4.69	3.56	0.83	0.01	197	4.28916	237.349	0
16	88	2	0	0	0	0	0	0	4.41	7.19	4.76	1.73	0	135	2.75145	78.0347	0
17	63	1	0	0	0	1	0	0	4.48	6.24	4.99	0.53	0.03	93	9.41509	175.472	0
18	56	1	0	0	0	0	0	0	4.48	1.69	1.15	0.34	0	93	3.38235	273.529	0
20	62	1	1	0	0	1	0	0	4.88	9.51	5.85	2.87	0.05	197	2.03833	68.6411	0
21	92	2	1	0	0	1	0	0	5.12	5.43	4.01	0.83	0.13	169	4.83133	203.614	0
25	92	2	1	0	1	0	0	0	5.62	6.78	4.98	0.94	0	110	5.29787	117.021	0
27	82	1	1	0	0	0	0	0	5.85	12.09	10.31	0.91	0.02	160	11.3297	175.824	0
28	83	1	1	0	0	1	0	0	6.63	4.06	2.74	0.89	0.03	172	3.07865	193.258	0
30	91	1	0	0	0	0	0	0	6.9	6.69	3.71	2.01	0.04	129	1.84577	64.1791	0
31	39	1	1	0	1	0	0	0	6.95	5.63	3.19	1.79	0.04	155	1.78212	86.5922	0
32	44	2	0	0	0	0	0	0	6.98	4.68	3.11	1.06	0.1	161	2.93396	151.887	0
33	101	2	1	0	0	0	1	0	6.99	3.87	2.3	0.88	0.14	163	2.61364	185.227	0
35	76	2	0	0	0	0	0	0	7.67	7.25	5.15	1.55	0	233	3.32258	150.323	0
36	78	1	1	0	0	1	0	0	8.38	8.8	7.57	0.86	0	335	8.80233	389.535	0
37	87	2	1	0	0	0	1	1	8.62	8.53	7.09	0.75	0	240	9.45333	320	0
38	33	2	0	0	0	0	0	0	8.78	6.04	4.73	0.9	0.01	125	5.25556	138.889	0
39	94	1	1	0	0	1	0	0	9.81	4.7	3.54	0.85	0.01	107	4.16471	125.882	0
40	72	1	0	0	0	0	0	0	9.88	4.08	1.84	1.7	0.01	71	1.08235	41.7647	0
41	49	2	1	0	1	0	0	0	10.03	6.14	4.45	1.25	0.06	214	3.56	171.2	0
42	59	1	0	0	0	1	0	0	10.06	3.66	2.03	1.12	0	129	1.8125	115.179	0
44	69	1	1	0	0	1	0	0	10.21	10.04	7.19	1.57	0.02	387	4.57962	246.497	0
57	81	2	1	0	1	0	0	0	14.46	3.27	1.86	1	0.07	111	1.86	111	0
59	67	2	1	0	1	0	0	0	14.7	7.44	6.36	0.67	0.01	133	9.49254	198.507	0
64	63	1	1	0	0	0	0	0	16.38	4.64	2.51	1.2	0.4	251	2.09167	209.167	0
67	58	2	0	0	0	0	1	0	17.08	9.13	7.14	1.61	0	177	4.43478	109.938	0
69	90	2	1	0	0	1	0	1	17.57	5.08	3.93	0.73	0.01	289	5.38356	395.89	0
72	42	2	0	1	0	0	0	0	18.61	5.19	4.13	0.74	0	168	5.58108	227.027	0
74	84	1	1	0	0	1	0	0	19.38	7.48	6.17	0.68	0.01	346	9.07353	508.824	0
75	91	1	1	0	0	0	0	0	19.58	11.44	9.22	1.28	0.09	248	7.20312	193.75	0
77	30	2	1	1	1	0	0	0	20.2	5.24	3.75	1.08	0.04	142	3.47222	131.481	0
81	97	1	0	0	0	0	0	0	23.07	6.91	5.77	0.55	0.02	166	10.4909	301.818	0
82	82	2	1	0	0	0	0	0	23.1	4.6	2.66	1.47	0	135	1.80952	91.8367	0
83	66	1	1	0	0	0	0	0	23.1	6.57	4.67	1.3	0.02	200	3.59231	153.846	0
84	83	2	1	0	0	1	0	0	23.67	6.27	3.83	1.97	0.02	153	1.94416	77.665	0
115	31	2	0	0	0	0	0	0	37.35	8.6	7.38	0.74	0.12	300	9.97297	405.405	0
117	72	1	0	0	0	0	0	1	37.89	5.29	4.25	0.79	0	84	5.37975	106.329	0
118	72	1	1	0	0	1	0	0	39.69	13.91	12.68	0.79	0	351	16.0506	444.304	0
119	88	2	1	1	0	1	0	0	39.72	7.94	6.48	1.06	0	127	6.11321	119.811	0
120	68	1	1	0	1	0	0	0	39.92	4.38	2.17	1.78	0.1	150	1.2191	84.2697	0
127	87	1	0	0	0	0	1	1	45.23	10.52	9.04	0.67	0.04	254	13.4925	379.104	0
132	68	2	1	0	0	1	0	0	46.55	5.75	4.74	0.81	0.01	169	5.85185	208.642	0
133	69	1	0	0	0	0	0	0	47.8	7.93	6.6	0.94	0.1	196	7.02128	208.511	0
134	94	2	1	0	0	0	0	0	48.88	5.81	5.04	0.56	0.05	118	9	210.714	0
137	87	1	1	0	0	1	1	1	50.38	3.96	2.81	0.75	0.02	118	3.74667	157.333	0
138	90	2	1	0	0	1	0	0	50.62	8.63	7.78	0.45	0.08	165	17.2889	366.667	0
140	93	2	1	0	0	1	0	0	50.89	9.85	7.84	1.55	0	175	5.05806	112.903	0
143	82	1	1	0	1	0	0	0	51.29	4.99	3.11	1.15	0.01	127	2.70435	110.435	0
147	85	1	1	0	0	0	0	0	54.42	4	3.35	0.46	0	92	7.28261	200	0
176	75	1	1	0	0	0	0	0	74.39	4.76	2.27	2.26	0	144	1.00442	63.7168	0
187	25	1	0	0	0	0	0	0	84.46	2.89	2.23	0.4	0	125	5.575	312.5	0
198	79	1	1	0	0	0	0	0	94.72	10.73	4.59	6.03	0.01	96	0.761194	15.9204	0
205	87	2	1	0	1	0	0	0	104.63	9.24	8.08	0.66	0	147	12.2424	222.727	0
207	90	1	1	0	0	0	1	1	105.68	6.77	5.69	0.67	0.02	401	8.49254	598.507	0
216	69	1	1	0	1	1	0	0	113.62	12.33	8.25	2.01	0.73	200	4.10448	99.5025	0
292	73	1	0	0	0	1	0	0	279.24	16.95	16.01	0.31	0	197	51.6452	635.484	0
1	63	2	0	0	0	0	0	0	0.1	17.9	15.58	1.36	0.09	193	11.4559	141.912	1
3	76	2	0	0	0	0	0	0	1.01	5.89	4.6	0.92	0.07	167	5	181.522	1
7	80	2	1	0	0	0	0	1	2.24	7.43	6.32	0.84	0	273	7.52381	325	1
10	77	1	0	0	0	0	1	0	2.87	5.87	5.25	0.4	0.01	154	13.125	385	1
11	85	2	0	0	0	1	0	0	3.59	5.23	4.62	0.19	0.02	137	24.3158	721.053	1
19	59	1	0	0	0	0	0	0	4.85	4.03	2.74	0.3	0.03	111	9.13333	370	1
22	89	1	1	0	0	1	0	0	5.22	4.66	0.14	0.23	3.85	158	0.608696	686.957	1
23	90	1	1	0	0	1	0	0	5.26	4.27	2.12	1.65	0	79	1.28485	47.8788	1
24	55	1	0	0	0	1	1	1	5.61	16.18	12.53	2.82	0.01	168	4.44326	59.5745	1
26	87	1	0	0	0	0	0	0	5.68	4.88	3.96	0.41	0	198	9.65854	482.927	1
29	89	2	0	0	0	0	0	0	6.89	2.6	1.85	0.5	0	76	3.7	152	1
34	89	2	0	0	0	0	1	0	7.31	4.7	3.33	1.14	0	399	2.92105	350	1
43	69	1	0	0	0	0	1	0	10.2	7.33	5.35	0.86	0.04	153	6.22093	177.907	1
46	85	1	1	0	0	1	0	0	10.32	1.53	0.93	0.43	0	37	2.16279	86.0465	1
48	86	2	0	0	0	1	0	0	10.86	15.88	11.95	2.88	0.15	228	4.14931	79.1667	1
52	87	2	1	0	0	1	0	0	13.3	7.65	7.07	0.21	0	106	33.6667	504.762	1
54	92	2	1	0	0	1	0	0	14.1	8.78	6.84	1.46	0.03	121	4.68493	82.8767	1
56	95	2	1	0	0	0	0	0	14.28	4.02	2.54	1.18	0	95	2.15254	80.5085	1
58	90	2	1	0	0	1	0	1	14.67	8.95	7.77	0.83	0.01	184	9.36145	221.687	1
62	94	2	0	0	0	0	1	0	15.61	14.32	12.8	0.94	0	394	13.617	419.149	1
65	77	2	1	0	0	1	0	1	16.43	5.42	3.97	0.55	0	186	7.21818	338.182	1
66	75	2	1	0	0	1	0	0	16.44	4.27	3.53	0.51	0.01	174	6.92157	341.176	1
68	52	1	1	0	0	1	0	0	17.27	5.52	4.38	0.75	0.03	85	5.84	113.333	1
70	88	2	1	0	0	0	0	1	17.72	10.76	7.94	2.08	0	227	3.81731	109.135	1
71	85	1	1	0	0	0	0	0	18.54	12.75	11.29	0.67	0.01	163	16.8507	243.284	1
73	63	1	0	0	0	0	1	1	18.96	7.05	5.26	1.73	0.01	193	3.04046	111.561	1
76	88	2	1	0	0	1	0	0	20.15	5.85	3.63	1.03	0.17	174	3.52427	168.932	1
78	84	1	1	0	0	1	0	0	20.46	8.54	7.15	0.7	0.01	230	10.2143	328.571	1
79	79	1	1	0	0	1	0	1	21.49	17.33	8.06	8.14	0.01	200	0.990172	24.57	1
80	87	2	0	0	1	1	0	1	22.21	11.85	10.21	0.97	0	281	10.5258	289.691	1
86	83	2	0	0	0	0	1	0	23.86	11.87	10.02	0.76	0	249	13.1842	327.632	1
90	85	2	1	0	0	0	0	0	26.49	7.05	6.39	0.36	0	179	17.75	497.222	1
92	92	1	1	0	0	1	0	1	28.46	12.5	11.15	0.6	0	389	18.5833	648.333	1
93	93	2	1	0	0	1	1	1	28.69	4.9	4	0.4	0	311	10	777.5	1
94	90	1	1	0	0	0	0	0	28.78	9.07	7.4	1.08	0	195	6.85185	180.556	1
95	74	1	1	0	0	0	0	1	29.78	5.15	3.96	0.84	0.01	137	4.71429	163.095	1
97	87	1	1	0	0	0	0	1	30.45	12.57	11.19	0.52	0.05	219	21.5192	421.154	1
99	71	1	0	0	0	0	0	0	31.29	2.48	1.88	0.2	0.08	81	9.4	405	1
100	87	1	1	0	0	1	0	0	31.88	7.09	6.45	0.38	0.02	83	16.9737	218.421	1
101	75	1	0	0	0	1	0	0	33.95	4.2	3.24	0.58	0.04	145	5.58621	250	1
103	88	2	1	0	0	1	0	0	34.13	5.17	4	0.91	0.02	109	4.3956	119.78	1
104	63	1	1	0	0	0	0	1	34.59	7.15	6.04	0.78	0	118	7.74359	151.282	1
105	86	1	1	0	1	0	0	1	34.76	6.38	4.5	0.49	0	38	9.18367	77.551	1
108	92	2	1	0	0	0	0	0	35.05	7.62	5.86	0.99	0.08	169	5.91919	170.707	1
109	92	1	1	0	0	1	0	0	35.07	6.81	5.9	0.36	0	215	16.3889	597.222	1
110	82	1	1	0	0	0	0	0	35.09	9.56	8.08	0.63	0.05	185	12.8254	293.651	1
112	82	2	1	0	0	0	0	0	35.73	6.48	5.26	0.8	0	201	6.575	251.25	1
113	85	2	1	0	0	1	0	0	37.02	4.73	3.72	0.52	0	122	7.15385	234.615	1
114	82	2	1	0	0	1	1	1	37.07	5.03	3.6	1.13	0.12	196	3.18584	173.451	1
116	92	2	1	0	0	1	0	1	37.74	3.99	3.22	0.48	0	57	6.70833	118.75	1
121	92	1	1	0	0	1	0	0	41.06	5.81	3.41	1.94	0.02	209	1.75773	107.732	1
122	70	2	1	0	0	1	0	0	41.39	9.14	8	0.68	0.02	108	11.7647	158.824	1
123	84	1	1	0	0	1	0	1	42.21	7.79	6.97	0.32	0	232	21.7812	725	1
124	89	2	1	0	0	0	0	0	44.33	22.52	20.63	0.41	0	264	50.3171	643.902	1
125	94	2	0	0	0	0	0	1	44.36	19.16	17.36	1.08	0	245	16.0741	226.852	1
126	92	1	1	0	0	0	0	0	45.1	4.88	3.36	1.07	0.05	258	3.14019	241.121	1
128	85	2	1	0	0	1	0	0	45.49	4.28	4.19	0.31	0.03	142	13.5161	458.065	1
129	91	2	1	0	0	1	1	1	45.54	7.36	6.3	0.54	0.1	173	11.6667	320.37	1
130	84	1	1	0	0	1	0	0	46.13	8.78	6.55	1.15	0	117	5.69565	101.739	1
131	87	1	1	0	0	1	0	0	46.24	4.93	3.63	0.52	0.03	207	6.98077	398.077	1
135	79	1	1	0	0	0	0	1	49.62	19.51	18.26	0.43	0	151	42.4651	351.163	1
136	94	2	1	0	0	1	0	0	49.8	7.22	5.59	1.05	0.01	140	5.32381	133.333	1
139	92	1	1	0	0	0	0	1	50.65	6.87	5.89	0.56	0	209	10.5179	373.214	1
141	85	1	0	0	0	0	0	1	50.91	7.26	6.14	0.75	0	250	8.18667	333.333	1
142	82	1	0	0	0	1	1	0	51.25	11.23	10.43	0.33	0.01	191	31.6061	578.788	1
144	88	1	1	0	0	0	0	0	51.74	4.89	3.64	0.99	0.02	82	3.67677	82.8283	1
145	79	2	1	0	0	0	0	0	52.85	4.05	3.37	0.53	0	145	6.35849	273.585	1
146	90	1	1	0	0	0	0	0	53.6	10.93	9.18	1.19	0	190	7.71429	159.664	1
148	93	1	1	0	0	1	0	0	54.8	11.12	9.49	1.22	0	124	7.77869	101.639	1
150	66	1	0	0	0	0	0	0	58.13	8.56	6.84	0.9	0.06	219	7.6	243.333	1
156	90	1	1	0	0	1	0	0	61.25	4.57	3.65	0.49	0	85	7.44898	173.469	1
157	90	2	0	0	0	1	0	1	62.09	14.11	12.01	1.15	0	209	10.4435	181.739	1
158	96	1	1	0	0	1	0	0	62.34	10.74	9.82	0.27	0	184	36.3704	681.481	1
160	74	1	0	0	0	0	1	1	63.11	11.55	10.11	0.77	0	207	13.1299	268.831	1
162	88	1	1	0	0	1	0	0	64.46	7.05	6.29	0.29	0	182	21.6897	627.586	1
163	71	2	1	0	0	1	0	1	65.1	9.44	8.28	0.74	0.01	200	11.1892	270.27	1
164	85	1	1	0	0	1	0	1	65.42	10.49	9.22	0.71	0.01	118	12.9859	166.197	1
167	91	2	1	0	0	1	0	1	69.81	23.79	22.84	0.428	0	132	53.3645	308.411	1
168	88	2	1	0	0	0	1	0	70.27	9.87	8.83	0.57	0	171	15.4912	300	1
171	90	1	1	0	0	0	0	0	71.91	6.39	5.33	0.56	0	94	9.51786	167.857	1
172	72	1	1	0	0	1	0	0	72.09	6.1	4.77	0.65	0	160	7.33846	246.154	1
174	90	1	1	0	0	0	0	0	73.3	4.9	4.02	0.48	0.05	159	8.375	331.25	1
175	63	1	0	0	0	0	0	0	74.07	4.52	2.73	1.06	0.02	253	2.57547	238.679	1
178	83	2	0	0	0	1	0	0	76.28	9.38	8.02	0.8	0	191	10.025	238.75	1
181	66	1	1	0	0	1	1	1	78.99	9.53	8.33	0.64	0.08	439	13.0156	685.938	1
182	90	1	1	0	0	0	0	0	81.13	7.22	5.93	0.5	0.22	284	11.86	568	1
183	98	1	1	1	0	1	0	1	81.27	7.11	5.69	0.87	0.01	205	6.54023	235.632	1
185	88	1	1	0	0	1	0	1	81.93	12.92	12.02	0.65	0	225	18.4923	346.154	1
186	86	1	1	0	1	0	0	1	82.48	4.94	3.83	0.52	0.02	111	7.36538	213.462	1
188	85	2	1	0	0	1	0	1	84.77	12.31	11.07	0.53	0.05	320	20.8868	603.774	1
189	88	1	1	0	0	1	0	0	85.35	5.49	3.87	0.83	0.01	167	4.66265	201.205	1
191	92	2	1	1	1	1	0	1	86.15	10.7	10.02	0.32	0	182	31.3125	568.75	1
192	82	1	1	0	0	1	0	1	86.16	7.68	6.64	0.39	0.11	257	17.0256	658.974	1
193	65	1	1	0	0	1	0	0	86.21	14.32	11.97	1.46	0.03	227	8.19863	155.479	1
196	90	2	1	0	0	1	0	0	91.45	6.21	5.24	0.69	0	158	7.5942	228.986	1
197	84	1	1	0	0	1	0	0	94.12	10.51	9.52	0.27	0.01	113	35.2593	418.519	1
199	91	1	1	0	0	0	0	0	96.83	17.66	16.32	0.83	0	275	19.6627	331.325	1
200	92	1	1	0	0	0	0	1	96.91	9.79	8.85	0.61	0.01	173	14.5082	283.607	1
201	65	1	0	0	0	1	0	1	98.99	3.3	2.99	0.15	0	92	19.9333	613.333	1
202	88	2	1	0	0	0	0	0	102.62	14.59	12.4	1.56	0	343	7.94872	219.872	1
204	90	1	1	0	0	0	0	0	104.18	10.35	9.29	0.56	0	52	16.5893	92.8571	1
206	53	1	0	1	1	0	1	1	104.82	7.13	5.84	0.66	0	171	8.84848	259.091	1
208	89	2	1	0	0	1	0	0	108.06	5.44	4.93	0.38	0	243	12.9737	639.474	1
209	92	1	0	0	0	0	0	0	108.14	7.52	6.47	0.67	0.22	158	9.65672	235.821	1
210	70	1	1	0	0	1	0	0	109.41	10.34	8.88	0.74	0.03	434	12	586.486	1
211	91	1	1	0	0	1	0	0	109.87	1.14	0.4	0.68	0.04	46	0.588235	67.6471	1
212	90	2	0	0	0	0	0	1	111.45	8.94	7.58	0.86	0	220	8.81395	255.814	1
213	91	1	0	0	0	0	0	0	111.65	8.11	6.45	1.11	0	120	5.81081	108.108	1
214	87	1	1	0	1	0	0	1	112.27	4.63	3.81	0.53	0	229	7.18868	432.075	1
215	80	1	1	0	1	1	0	1	113.16	8.15	7.26	0.46	0	153	15.7826	332.609	1
217	94	1	1	0	0	1	0	0	114.04	9.9	8.45	0.91	0	251	9.28571	275.824	1
218	78	2	1	0	0	1	0	0	114.9	6.93	5.88	0.89	0	126	6.60674	141.573	1
219	67	1	1	0	0	1	0	0	115.33	4.55	4.02	0.27	0	111	14.8889	411.111	1
220	92	2	1	0	0	1	0	0	116.34	23.55	20.85	1.53	0.21	198	13.6275	129.412	1
221	81	1	0	0	1	1	0	0	116.9	10.64	9.68	0.47	0	213	20.5957	453.191	1
222	77	1	1	0	0	1	0	0	117.06	17.25	16.48	0.45	0	146	36.6222	324.444	1
223	82	2	1	0	0	0	0	0	117.67	6.3	5.2	0.6	0.07	191	8.66667	318.333	1
224	87	2	0	0	0	0	0	0	118.14	17	15.31	0.8	0	176	19.1375	220	1
225	92	2	1	0	0	1	0	0	118.22	22.12	21	0.25	0	97	84	388	1
226	85	1	1	0	0	1	0	1	118.81	16.71	13.35	1.54	0	415	8.66883	269.481	1
227	81	1	0	0	0	1	0	1	119.53	6.9	5.44	0.9	0.08	168	6.04444	186.667	1
228	85	1	1	0	0	1	0	1	119.76	7.79	5.37	1.38	0.03	254	3.8913	184.058	1
229	72	2	0	0	0	1	0	0	121.6	9.36	8.14	0.66	0.03	290	12.3333	439.394	1
230	93	1	0	0	0	1	0	1	123.14	13.93	12.34	0.76	0	194	16.2368	255.263	1
232	91	1	0	0	0	1	0	0	131.54	9.31	8.31	0.64	0	169	12.9844	264.062	1
234	80	2	1	0	0	0	1	1	133.11	17.6	16.36	0.89	0	297	18.382	333.708	1
235	95	1	1	0	0	1	0	1	134	4.27	3.47	0.47	0.06	138	7.38298	293.617	1
236	79	1	1	0	0	1	0	0	136.77	10.79	9.94	0.48	0	232	20.7083	483.333	1
237	88	1	1	0	0	1	0	0	137.38	7.29	6.12	0.6	0	128	10.2	213.333	1
238	72	1	1	0	0	1	0	0	139.67	10.9	9.05	1.34	0	236	6.75373	176.119	1
239	87	1	1	0	0	1	0	0	140.61	5.68	4.79	0.38	0.02	148	12.6053	389.474	1
240	89	1	1	0	0	1	0	0	143.13	17.61	15.94	0.86	0	216	18.5349	251.163	1
241	72	1	1	0	0	1	0	0	145.36	7.73	6.99	0.39	0.01	214	17.9231	548.718	1
242	96	1	1	0	0	1	0	0	149.69	22.34	20.73	0.94	0.01	447	22.0532	475.532	1
243	93	1	1	0	0	1	0	0	152.67	10.92	10.31	0.48	0	199	21.4792	414.583	1
244	91	2	1	0	0	0	0	0	153.5	0.7	0.25	0.44	0	118	0.568182	268.182	1
245	88	2	1	0	0	1	0	0	156.06	16.1	14.9	0.58	0	285	25.6897	491.379	1
246	86	1	0	1	0	0	0	1	158.67	14.96	12.22	1.17	0.15	249	10.4444	212.821	1
247	96	1	1	0	0	1	0	0	161.35	11.56	10.31	0.87	0.01	260	11.8506	298.851	1
248	84	1	1	0	0	0	0	0	164.2	8.8	8.41	0.19	0	113	44.2632	594.737	1
249	91	1	0	0	0	1	0	1	164.45	11.79	10.88	0.5	0	231	21.76	462	1
250	80	2	0	0	0	0	0	1	165.09	17.5	15.31	1.58	0	303	9.68987	191.772	1
251	86	1	1	0	0	1	0	0	166.28	5.04	3.73	1.24	0	98	3.00806	79.0323	1
252	68	1	0	0	0	0	0	0	167.97	4.52	3.82	0.24	0	51	15.9167	212.5	1
255	86	1	1	0	0	0	0	1	172.2	5.14	4.81	0.18	0	104	26.7222	577.778	1
256	92	2	1	0	0	1	0	1	174.24	15.13	14.41	0.42	0	288	34.3095	685.714	1
257	95	1	1	0	0	0	0	1	174.55	4.51	3.44	0.77	0	250	4.46753	324.675	1
258	69	1	1	0	1	1	0	1	175.88	14.79	13.95	0.45	0	194	31	431.111	1
259	79	1	1	0	0	1	0	0	176.25	10.52	9.64	0.41	0	130	23.5122	317.073	1
260	79	1	1	0	0	1	0	0	179.7	7.7	6.9	0.46	0.01	242	15	526.087	1
261	79	2	1	0	0	0	0	0	181.42	14.1	13.36	0.4	0.01	145	33.4	362.5	1
262	85	1	1	0	0	1	0	0	182.55	9.88	9.48	0.23	0	155	41.2174	673.913	1
263	78	2	0	0	0	0	1	0	183.13	9.05	7.13	0.52	0.01	143	13.7115	275	1
264	71	1	0	0	0	1	0	0	183.37	8.33	7.01	0.74	0.1	333	9.47297	450	1
265	92	1	1	0	0	1	0	0	184.04	4.86	3.85	0.58	0	129	6.63793	222.414	1
266	83	1	0	0	0	1	0	0	184.15	3.25	2.75	0.29	0.01	131	9.48276	451.724	1
267	96	1	1	0	0	1	0	1	187.66	13.38	12.45	0.48	0	236	25.9375	491.667	1
269	81	2	1	0	0	1	0	0	194.17	12.94	10.88	0.99	0.01	288	10.9899	290.909	1
270	88	1	1	0	0	1	0	0	210.64	17.03	15.29	0.84	0.05	233	18.2024	277.381	1
271	92	1	0	0	0	0	0	1	213.39	7.28	6.63	0.38	0	151	17.4474	397.368	1
272	92	2	1	0	0	1	0	1	215.84	4.38	3.99	0.3	0	100	13.3	333.333	1
273	84	1	1	0	0	1	0	0	216.05	4.46	3.51	0.83	0	104	4.22892	125.301	1
274	75	1	0	0	0	0	0	1	218.63	6.86	6.43	0.25	0	151	25.72	604	1
294	78	2	1	0	0	0	0	0	304.06	8.62	7.41	0.6	0.01	214	12.35	356.667	1
